# Supplementary material for: N,N′-Bis(3-bromo­benzyl­idene)ethane-1,2-diamine
Source: Acta Crystallogr Sect E Struct Rep Online. 2008 Jul 12;64(Pt 8):o1471. doi: 10.1107/S1600536808021132 (PMC2962103; doi:10.1107/S1600536808021132)
Supplement: Supplementary file 2 [file e-64-o1471-Isup2.hkl]

# 
# h,k,l, Fc-squared, Fo-squared, sigma(Fo-squared) and status flag 
# 
data_I
_shelx_title ' 3brl_0m in P2(1)/c (100K)' 
_shelx_refln_list_code          4 
_shelx_F_calc_maximum      148.59 
_exptl_crystal_F_000       388.00 
_reflns_d_resolution_high  0.5838 
 
loop_ 
 _symmetry_equiv_pos_as_xyz 
 'x, y, z' 
 '-x, y+1/2, -z+1/2' 
 '-x, -y, -z' 
 'x, -y-1/2, z-1/2' 
 
_cell_length_a     6.2578 
_cell_length_b     4.6549 
_cell_length_c    25.3272 
_cell_angle_alpha  90.000 
_cell_angle_beta   93.592 
_cell_angle_gamma  90.000 
 
_shelx_F_squared_multiplier     1.000 
 
loop_ 
 _refln_index_h 
 _refln_index_k 
 _refln_index_l 
 _refln_F_squared_calc 
 _refln_F_squared_meas 
 _refln_F_squared_sigma 
 _refln_observed_status 
   1   0   0      190.91      212.53      3.25 o 
   2   0   0    11669.78    12438.41    110.31 o 
   3   0   0     2572.60     2505.70     29.06 o 
   4   0   0      300.96      352.29      9.78 o 
   5   0   0     3255.11     3355.82     36.19 o 
   6   0   0      191.25      229.00      8.04 o 
   7   0   0      325.90      368.42     11.81 o 
   8   0   0      575.17      552.86     14.18 o 
   9   0   0        0.69      -12.43      8.71 o 
  10   0   0      283.49      296.18     13.52 o 
   1   1   0       76.54      105.41      4.99 o 
   2   1   0      408.55      430.77      4.20 o 
   3   1   0      239.29      267.84      3.89 o 
   4   1   0      145.45      162.95      3.19 o 
   5   1   0       86.96       99.44      3.05 o 
   6   1   0      246.65      243.86      6.47 o 
   7   1   0        1.71       -1.59      3.25 o 
   8   1   0       30.00       35.38      4.55 o 
   9   1   0       18.36       17.02      5.14 o 
  10   1   0       26.65       31.96      9.05 o 
   0   2   0     8266.75     8193.80     81.87 o 
   1   2   0      596.77      570.74      5.80 o 
   2   2   0     2052.70     1956.84     14.05 o 
   3   2   0     4401.57     4549.45     27.95 o 
   4   2   0      274.85      278.08      4.23 o 
   5   2   0     2847.38     2834.99     24.40 o 
   6   2   0       22.94       26.98      3.84 o 
   7   2   0      327.13      321.11      7.56 o 
   8   2   0      450.60      443.80      9.44 o 
   9   2   0        8.49        0.29      7.58 o 
  10   2   0      251.13      273.78      9.94 o 
   1   3   0     2796.91     2831.95     18.09 o 
   2   3   0     1349.36     1314.21     10.00 o 
   3   3   0     1062.14     1058.44     10.19 o 
   4   3   0      182.41      205.81      6.00 o 
   5   3   0       12.17       11.89      4.00 o 
   6   3   0       76.16       86.09      5.75 o 
   7   3   0      251.20      247.81      8.62 o 
   8   3   0       80.23       83.89      7.64 o 
   9   3   0      122.68      118.73      8.79 o 
   0   4   0     1414.95     1496.90     18.47 o 
   1   4   0      140.43      160.65      4.76 o 
   2   4   0      514.41      535.85      8.38 o 
   3   4   0      699.90      717.59     10.05 o 
   4   4   0       22.52       30.04      5.11 o 
   5   4   0      524.37      507.25     12.91 o 
   6   4   0       35.95       24.08      6.69 o 
   7   4   0      163.07      161.96     10.54 o 
   8   4   0      144.65      147.61      9.77 o 
   9   4   0       45.06       53.95      8.99 o 
   1   5   0     1232.88     1291.46     24.35 o 
   2   5   0     1128.17     1119.91     19.10 o 
   3   5   0      300.37      316.68      9.48 o 
   4   5   0      507.16      513.21     11.87 o 
   5   5   0        2.19        7.98      7.20 o 
   6   5   0      157.83      166.43     10.87 o 
   7   5   0       58.33       64.95      9.20 o 
   8   5   0       24.65       17.54      9.03 o 
   0   6   0       71.87       97.50     24.52 o 
   1   6   0       24.52       31.58     14.95 o 
   2   6   0       34.65       35.77     12.53 o 
   3   6   0      101.42      124.04      9.14 o 
   4   6   0        0.24        6.86     10.17 o 
   5   6   0       44.19       45.87     11.39 o 
   6   6   0        5.21       13.24      8.88 o 
   7   6   0        0.40        0.75      9.06 o 
   1   7   0      295.65      303.36     24.84 o 
   2   7   0       47.59       42.45     24.06 o 
   3   7   0        7.64       22.27     25.93 o 
   4   7   0      183.20      160.39     34.86 o 
   5   7   0        8.41       -1.38      9.02 o 
 -10   1   1       10.10       22.34      8.68 o 
  -9   1   1       51.21       61.56     10.53 o 
  -8   1   1      519.40      527.56     10.73 o 
  -7   1   1      187.67      235.39      7.06 o 
  -6   1   1     2647.30     2588.98     25.54 o 
  -5   1   1      120.47      123.29      3.46 o 
  -4   1   1     4064.94     4124.93     28.45 o 
  -3   1   1     5536.81     5977.40     40.04 o 
  -2   1   1     4477.34     4727.65     34.65 o 
  -1   1   1    16932.53    16677.78    111.56 o 
   0   1   1      811.02      799.67      6.49 o 
   1   1   1     2600.02     2589.41     18.64 o 
   2   1   1     6929.75     7192.38     52.43 o 
   3   1   1      452.62      462.53      5.17 o 
   4   1   1     3890.42     4015.85     24.97 o 
   5   1   1      194.95      191.88      3.66 o 
   6   1   1     2092.06     2053.27     20.41 o 
   7   1   1      689.91      679.18      9.55 o 
   8   1   1      181.38      208.14      6.92 o 
   9   1   1      208.40      231.88      7.62 o 
  10   1   1       45.00       50.10      7.22 o 
 -10   2   1       64.87       64.76     10.05 o 
  -9   2   1        9.77        7.52      5.86 o 
  -8   2   1        4.38        7.00      4.80 o 
  -7   2   1       34.28       39.97      4.48 o 
  -6   2   1      148.44      159.25      5.87 o 
  -5   2   1      713.15      742.95      9.51 o 
  -4   2   1       39.25       46.86      2.19 o 
  -3   2   1      979.75     1040.76      8.39 o 
  -2   2   1      282.82      264.61      4.01 o 
  -1   2   1       19.01       21.54      1.76 o 
   0   2   1     2076.11     2096.45     16.48 o 
   1   2   1       10.41       11.39      1.54 o 
   2   2   1      701.50      720.31      6.74 o 
   3   2   1      253.66      273.15      3.56 o 
   4   2   1        6.75        4.59      2.03 o 
   5   2   1      484.37      495.64      6.92 o 
   6   2   1      407.32      407.20     10.97 o 
   7   2   1      212.40      225.10      6.78 o 
   8   2   1      389.48      411.73      9.29 o 
   9   2   1       20.54       16.35      6.25 o 
  10   2   1        5.04        3.31      6.44 o 
  -9   3   1      127.17      135.98      9.57 o 
  -8   3   1      128.30      141.13     10.33 o 
  -7   3   1       50.06       48.29      9.25 o 
  -6   3   1      368.94      377.47      9.20 o 
  -5   3   1       14.78       21.37      4.15 o 
  -4   3   1      599.94      598.49      9.14 o 
  -3   3   1     1848.90     1811.77     14.56 o 
  -2   3   1     1082.09     1053.61      8.57 o 
  -1   3   1     3604.76     3677.26     22.50 o 
   0   3   1       30.30       44.95      3.25 o 
   1   3   1     2056.61     1989.55     13.45 o 
   2   3   1     1795.72     1779.49     12.57 o 
   3   3   1     1422.48     1461.16     12.76 o 
   4   3   1     1327.51     1260.87     14.30 o 
   5   3   1        1.76        1.93      3.88 o 
   6   3   1      353.76      372.58      9.26 o 
   7   3   1      880.53      819.53     14.63 o 
   8   3   1       41.99       36.05      7.05 o 
   9   3   1      288.15      288.59     10.95 o 
  -9   4   1       40.24       31.05      9.04 o 
  -8   4   1      145.49      160.61      9.86 o 
  -7   4   1       74.60       60.25      8.42 o 
  -6   4   1       28.13       38.70      7.41 o 
  -5   4   1     1004.97      987.34     15.20 o 
  -4   4   1      141.71      155.69      7.24 o 
  -3   4   1     1753.46     1724.07     16.96 o 
  -2   4   1     1555.81     1547.52     15.42 o 
  -1   4   1       19.75       25.83      2.87 o 
   0   4   1     1342.52     1359.12     11.25 o 
   1   4   1      976.74      996.04     10.56 o 
   2   4   1       51.40       66.18      4.33 o 
   3   4   1     1637.43     1613.04     17.61 o 
   4   4   1       20.13       24.24      4.83 o 
   5   4   1      676.58      697.77     15.03 o 
   6   4   1        9.99        8.49      6.45 o 
   7   4   1       80.64       79.57      8.27 o 
   8   4   1      147.26      142.98      9.81 o 
   9   4   1        6.11       -0.85      8.20 o 
  -8   5   1        1.17       -2.57      8.65 o 
  -7   5   1       20.27       14.09      9.07 o 
  -6   5   1      146.28      151.78     10.62 o 
  -5   5   1        9.33       -4.14      7.69 o 
  -4   5   1      245.60      255.95      9.37 o 
  -3   5   1       92.57      106.26      9.32 o 
  -2   5   1        8.86       15.64      4.93 o 
  -1   5   1      621.53      673.97     14.75 o 
   0   5   1      117.35      154.11      9.79 o 
   1   5   1      279.47      317.54     12.77 o 
   2   5   1      427.94      444.77      9.68 o 
   3   5   1       73.63       86.21      6.59 o 
   4   5   1      172.39      186.57      9.81 o 
   5   5   1        2.04       -6.26      7.06 o 
   6   5   1       16.30       14.32     12.72 o 
   7   5   1       22.19       29.45      8.78 o 
   8   5   1       23.55       18.26      9.15 o 
  -7   6   1       83.66       76.29     10.41 o 
  -6   6   1        7.10       -3.69      8.37 o 
  -5   6   1      266.43      272.12     13.19 o 
  -4   6   1        7.66        1.41      8.77 o 
  -3   6   1      193.79      230.83     15.94 o 
  -2   6   1      614.07      649.16     21.76 o 
  -1   6   1        7.26       34.49     15.11 o 
   0   6   1     1243.03     1223.12     73.34 o 
   1   6   1      118.43      155.82     28.28 o 
   2   6   1      363.50      391.47     24.24 o 
   3   6   1      215.23      220.40     10.43 o 
   4   6   1       17.67       23.27      9.08 o 
   5   6   1      291.55      303.39     13.74 o 
   6   6   1       46.60       33.13      9.20 o 
   7   6   1       52.72       31.15     10.82 o 
  -5   7   1        0.60      -12.44      8.88 o 
  -4   7   1        0.56        0.55     27.03 o 
  -3   7   1        0.18        7.38     26.34 o 
  -2   7   1       11.68       -8.59     22.70 o 
  -1   7   1       10.37        5.89     16.58 o 
   0   7   1        6.67        7.52     16.55 o 
   1   7   1        1.23       14.37     16.83 o 
   2   7   1       13.83       11.81     17.07 o 
   3   7   1       11.37        1.11     16.74 o 
   4   7   1        4.65        8.68     26.66 o 
   5   7   1        6.42       15.91     31.03 o 
  -9   0   2       34.28       43.51     17.41 o 
  -8   0   2      325.87      330.68     26.30 o 
  -7   0   2     1060.23     1072.13     23.07 o 
  -6   0   2        7.27       16.35      4.38 o 
  -5   0   2     5332.70     5599.43     52.26 o 
  -4   0   2     3066.68     3116.34     30.48 o 
  -3   0   2     2966.07     3220.40     28.61 o 
  -2   0   2    13210.58    14074.55    116.54 o 
  -1   0   2     3313.89     3571.76     30.18 o 
   1   0   2     6292.52     6493.74     68.66 o 
   2   0   2     2140.82     2224.22     25.34 o 
   3   0   2     5731.91     5778.28     57.67 o 
   4   0   2       79.35      104.52      3.64 o 
   5   0   2     3046.68     3159.37     30.01 o 
   6   0   2      754.90      764.30     16.41 o 
   7   0   2      237.01      253.67     17.45 o 
   8   0   2      675.46      680.89     22.95 o 
   9   0   2       10.93        4.72      7.36 o 
  10   0   2      174.68      213.40     12.77 o 
 -10   1   2       42.29       42.82      8.85 o 
  -9   1   2       17.66       11.41     10.34 o 
  -8   1   2       15.10       15.11      4.97 o 
  -7   1   2       42.13       47.15      4.93 o 
  -6   1   2       19.49       40.95      3.84 o 
  -5   1   2      110.27      134.95      5.43 o 
  -4   1   2      101.65      122.43      3.78 o 
  -3   1   2      105.06      163.88      3.20 o 
  -2   1   2      200.30      219.13      2.90 o 
  -1   1   2      710.06      710.56      6.11 o 
   0   1   2     2171.03     2183.97     16.35 o 
   1   1   2     5227.50     5583.79     43.78 o 
   2   1   2      196.63      215.28      3.15 o 
   3   1   2      388.39      443.68      4.28 o 
   4   1   2      239.44      230.74      3.36 o 
   5   1   2      332.13      315.62      4.49 o 
   6   1   2      200.02      199.27      5.39 o 
   7   1   2       38.79       47.58      4.34 o 
   8   1   2        0.09       -1.10      4.23 o 
   9   1   2       48.92       61.56      5.77 o 
  10   1   2       47.37       48.88      7.78 o 
 -10   2   2       43.86       51.77      8.86 o 
  -9   2   2      280.75      298.23     11.44 o 
  -8   2   2      384.17      394.86      9.43 o 
  -7   2   2      511.59      497.31     13.03 o 
  -6   2   2      264.64      268.13      6.45 o 
  -5   2   2     1215.82     1246.72     13.51 o 
  -4   2   2     1123.89     1117.15      8.82 o 
  -3   2   2     1174.17     1205.39      9.35 o 
  -2   2   2     7284.84     7202.17     45.12 o 
  -1   2   2        1.34       -0.69      1.50 o 
   0   2   2     7506.65     7330.14     50.34 o 
   1   2   2     2165.53     2100.44     16.46 o 
   2   2   2     1904.12     1946.55     16.07 o 
   3   2   2     5418.96     5325.89     36.36 o 
   4   2   2       11.57       10.14      2.39 o 
   5   2   2     2836.12     2746.73     21.88 o 
   6   2   2      723.52      700.50     10.06 o 
   7   2   2      119.67      139.40      7.50 o 
   8   2   2      289.52      298.58      8.67 o 
   9   2   2       68.99       80.94      6.64 o 
  10   2   2       34.88       32.90      7.13 o 
  -9   3   2       41.22       38.68      7.44 o 
  -8   3   2       40.64       56.53      7.56 o 
  -7   3   2       67.55       78.77      6.72 o 
  -6   3   2      467.00      460.47      9.99 o 
  -5   3   2       61.72       59.34      4.69 o 
  -4   3   2     1148.16     1113.17     12.36 o 
  -3   3   2      959.06      998.64      9.51 o 
  -2   3   2       57.20       75.17      2.92 o 
  -1   3   2      692.24      670.29      6.36 o 
   0   3   2     1636.18     1718.77     13.89 o 
   1   3   2     1237.19     1276.48     10.20 o 
   2   3   2     1324.56     1291.45      9.83 o 
   3   3   2      481.53      443.04      6.34 o 
   4   3   2      753.81      775.61     10.65 o 
   5   3   2       70.28       71.05      4.93 o 
   6   3   2      327.47      328.63     10.62 o 
   7   3   2      121.65      153.12      7.26 o 
   8   3   2        6.71        4.77      6.27 o 
   9   3   2       39.51       35.39      7.71 o 
  -9   4   2        9.79        5.47      8.18 o 
  -8   4   2       10.98        9.79      7.77 o 
  -7   4   2      125.05      120.06      9.27 o 
  -6   4   2       17.22        9.24      6.80 o 
  -5   4   2      684.85      676.00     12.83 o 
  -4   4   2      504.89      467.42     10.18 o 
  -3   4   2     1123.14     1124.80     12.85 o 
  -2   4   2      548.69      566.96      8.63 o 
  -1   4   2       21.73       26.02      2.94 o 
   0   4   2      838.02      843.85      8.27 o 
   1   4   2      997.75     1010.17     10.08 o 
   2   4   2      876.20      873.69     10.22 o 
   3   4   2      470.30      488.32      9.08 o 
   4   4   2       34.62       35.85      5.03 o 
   5   4   2      400.57      393.72      9.54 o 
   6   4   2      344.48      353.50     11.08 o 
   7   4   2       77.58       71.28      7.69 o 
   8   4   2       76.09       85.96      9.01 o 
   9   4   2       19.73        9.18      8.45 o 
  -8   5   2       69.38       65.78     11.45 o 
  -7   5   2      116.03      107.15     10.42 o 
  -6   5   2      288.68      282.70     12.40 o 
  -5   5   2       41.45       45.11      8.34 o 
  -4   5   2      433.72      422.96     11.84 o 
  -3   5   2     1460.89     1413.15     18.80 o 
  -2   5   2       60.98       67.97      6.10 o 
  -1   5   2     1383.82     1373.90     17.81 o 
   0   5   2      116.76      125.74      9.17 o 
   1   5   2      452.18      453.55     12.36 o 
   2   5   2      350.37      343.73      9.61 o 
   3   5   2       36.60       32.77      5.87 o 
   4   5   2      636.14      617.78     12.62 o 
   5   5   2      125.31      124.05      9.03 o 
   6   5   2      309.14      332.90     16.97 o 
   7   5   2      180.30      173.65     10.79 o 
   8   5   2        6.10       -1.95      8.74 o 
  -7   6   2       11.04        1.24      8.38 o 
  -6   6   2       11.72        9.66      8.62 o 
  -5   6   2       22.01       16.76     11.07 o 
  -4   6   2      201.61      230.47     12.99 o 
  -3   6   2      116.74      125.98     10.05 o 
  -2   6   2       33.35       36.70     11.76 o 
  -1   6   2        6.02        2.34     16.14 o 
   0   6   2       48.77       47.97     15.76 o 
   1   6   2       31.84       51.51     16.26 o 
   2   6   2       66.37       81.37     12.87 o 
   3   6   2      110.09      113.06     10.09 o 
   4   6   2      145.89      147.01     10.19 o 
   5   6   2        7.09       17.79     10.67 o 
   6   6   2       85.75      102.10     10.16 o 
  -5   7   2        1.00       -0.41      9.10 o 
  -4   7   2      218.24      205.97     37.34 o 
  -3   7   2      120.05       89.62     29.51 o 
  -2   7   2       31.32       26.39     26.66 o 
  -1   7   2      336.57      333.06     25.54 o 
   0   7   2       25.83        4.65     16.51 o 
   1   7   2      212.02      243.83     58.15 o 
   2   7   2      254.02      260.35     23.72 o 
   3   7   2       46.32       37.97     18.08 o 
   4   7   2      339.80      294.57     39.30 o 
   5   7   2       21.35        9.36     29.24 o 
 -10   1   3       38.21       56.67      9.60 o 
  -9   1   3      347.18      365.06     30.75 o 
  -8   1   3      352.98      367.08      9.16 o 
  -7   1   3       92.63      104.39      5.50 o 
  -6   1   3     1723.50     1763.71     24.57 o 
  -5   1   3     1947.54     1957.92     15.99 o 
  -4   1   3     2602.06     2672.42     18.73 o 
  -3   1   3     5947.89     6022.14     36.99 o 
  -2   1   3       12.64       10.26      1.29 o 
  -1   1   3     7034.27     7166.30     47.41 o 
   0   1   3     2368.06     2369.33     16.34 o 
   1   1   3    10991.85    11126.48     81.40 o 
   2   1   3     5192.11     5103.34     40.04 o 
   3   1   3      233.64      221.43      3.13 o 
   4   1   3     4639.24     4701.46     28.95 o 
   5   1   3     1124.31     1184.96      9.11 o 
   6   1   3      359.72      381.21      6.65 o 
   7   1   3     1085.98     1042.21     13.16 o 
   8   1   3       30.54       35.57      4.92 o 
   9   1   3      541.48      555.04     10.56 o 
  10   1   3        5.24       -2.59      6.24 o 
 -10   2   3       18.23       29.94      8.45 o 
  -9   2   3       62.78       66.96      8.23 o 
  -8   2   3        8.68        4.19      5.04 o 
  -7   2   3       89.04      109.32      5.91 o 
  -6   2   3      116.02      115.04      6.72 o 
  -5   2   3     1155.74     1069.09     10.94 o 
  -4   2   3      303.04      337.85      4.79 o 
  -3   2   3      452.74      472.55      5.30 o 
  -2   2   3     1598.05     1662.48     11.34 o 
  -1   2   3       15.59       26.30      1.93 o 
   0   2   3     2606.19     2707.20     20.69 o 
   1   2   3      158.76      154.15      4.45 o 
   2   2   3      201.57      198.13      3.94 o 
   3   2   3      846.07      848.57      8.01 o 
   4   2   3      461.62      449.40      6.07 o 
   5   2   3      135.00      139.17      4.31 o 
   6   2   3      595.10      595.70      9.00 o 
   7   2   3       16.86       11.48      4.37 o 
   8   2   3       37.49       41.38      5.61 o 
   9   2   3        4.07       -6.18      5.60 o 
  10   2   3        1.26        4.61      6.68 o 
  -9   3   3       46.13       45.42      7.57 o 
  -8   3   3       87.98       93.95      8.05 o 
  -7   3   3       14.60       12.10      5.74 o 
  -6   3   3      987.36      973.74     15.26 o 
  -5   3   3      242.04      250.93      6.80 o 
  -4   3   3     1455.59     1430.07     14.68 o 
  -3   3   3     1723.34     1721.82     15.34 o 
  -2   3   3      100.32      112.34      2.99 o 
  -1   3   3     4401.17     4456.42     27.49 o 
   0   3   3      399.03      365.22      5.31 o 
   1   3   3     1285.98     1279.18     10.48 o 
   2   3   3     2884.55     2908.51     20.27 o 
   3   3   3      383.80      363.65      6.12 o 
   4   3   3     3478.18     3358.90     28.61 o 
   5   3   3      526.48      483.61      8.87 o 
   6   3   3      256.72      267.19      7.75 o 
   7   3   3      140.59      137.31      7.72 o 
   8   3   3       25.86       23.65      6.67 o 
   9   3   3       71.39       69.42     10.01 o 
  -9   4   3       28.85       17.37      8.59 o 
  -8   4   3       59.89       75.33      9.21 o 
  -7   4   3      513.67      529.12     14.22 o 
  -6   4   3        1.59       -0.16      6.75 o 
  -5   4   3      442.94      450.77     11.31 o 
  -4   4   3      498.14      486.11     10.35 o 
  -3   4   3       79.58       99.72      5.30 o 
  -2   4   3     1966.98     1919.14     18.02 o 
  -1   4   3       51.93       58.61      3.56 o 
   0   4   3     1539.27     1605.78     12.65 o 
   1   4   3      207.72      213.55      4.97 o 
   2   4   3      432.57      420.78      7.25 o 
   3   4   3     1272.88     1246.31     14.87 o 
   4   4   3        1.26       -2.26      4.43 o 
   5   4   3      372.57      371.57      9.51 o 
   6   4   3      291.40      310.61     11.99 o 
   7   4   3        3.11       -1.86      6.61 o 
   8   4   3      185.35      186.16     10.40 o 
   9   4   3       12.49       10.64      8.49 o 
  -8   5   3       25.12       13.90      8.82 o 
  -7   5   3        8.87       -1.12      8.63 o 
  -6   5   3      319.85      323.51     12.85 o 
  -5   5   3        2.14       -6.10      7.47 o 
  -4   5   3       81.35       75.02      7.66 o 
  -3   5   3        5.84        9.08      6.42 o 
  -2   5   3      375.63      367.80     12.64 o 
  -1   5   3      410.17      445.59     10.09 o 
   0   5   3      253.87      280.09     14.93 o 
   1   5   3      382.95      379.38     12.97 o 
   2   5   3      154.77      187.48      7.35 o 
   3   5   3       22.79       18.31      6.31 o 
   4   5   3      241.19      265.80     12.16 o 
   5   5   3        6.86        5.13      6.86 o 
   6   5   3       53.63       52.21     10.30 o 
   7   5   3       56.10       58.03      9.22 o 
   8   5   3        2.19       -2.19      8.71 o 
  -7   6   3      107.43       96.49     12.52 o 
  -6   6   3        5.83       -7.78      8.29 o 
  -5   6   3      340.51      338.87     14.00 o 
  -4   6   3      329.31      327.70     13.37 o 
  -3   6   3      180.58      190.32     11.79 o 
  -2   6   3      466.81      453.73     24.00 o 
  -1   6   3        3.26      -13.01     13.83 o 
   0   6   3      301.24      352.76     23.65 o 
   1   6   3      581.96      582.46     26.51 o 
   2   6   3      118.84      113.77     13.53 o 
   3   6   3      964.48      875.95     32.42 o 
   4   6   3       30.71       32.32      8.63 o 
   5   6   3      177.67      187.29     11.37 o 
   6   6   3      170.32      156.97     10.90 o 
  -5   7   3        0.19        0.14      9.82 o 
  -4   7   3        5.25       16.80     28.01 o 
  -3   7   3        1.33       20.15     26.66 o 
  -2   7   3        2.38      -23.11     24.14 o 
  -1   7   3       33.51       48.47     17.85 o 
   0   7   3        4.28        3.97     16.31 o 
   1   7   3       18.14        6.11     16.71 o 
   2   7   3        5.00      -13.17     16.08 o 
   3   7   3       21.76       31.20     17.92 o 
   4   7   3       31.35       41.19     29.74 o 
   5   7   3       17.03      -12.52     26.85 o 
  -8   0   4       24.14       16.35     16.08 o 
  -7   0   4     1859.53     1845.09     61.96 o 
  -6   0   4      649.06      685.25     10.98 o 
  -5   0   4     1902.60     2004.33     20.06 o 
  -4   0   4     3118.15     3388.28     35.52 o 
  -3   0   4      744.48      810.08      9.23 o 
  -2   0   4     5146.05     5339.34     48.72 o 
  -1   0   4     1725.88     1808.37     17.74 o 
   0   0   4      943.21      913.28     11.19 o 
   1   0   4    19191.84    19709.17    395.18 o 
   2   0   4      295.60      313.92      5.32 o 
   3   0   4    17434.83    18250.87    171.18 o 
   4   0   4      434.90      390.04      5.24 o 
   5   0   4     1352.36     1401.92     14.67 o 
   6   0   4     2818.39     2782.72     41.39 o 
   7   0   4      427.36      365.31      9.48 o 
   8   0   4      556.57      570.26     23.64 o 
   9   0   4        7.82        3.60      8.16 o 
  10   0   4       23.24       44.95     14.11 o 
 -10   1   4        4.71        5.85      8.61 o 
  -9   1   4       16.19        9.68      7.38 o 
  -8   1   4       21.68       20.92      5.60 o 
  -7   1   4        9.22        1.37      2.94 o 
  -6   1   4      258.88      276.28      8.69 o 
  -5   1   4       63.43       60.27      2.71 o 
  -4   1   4      428.74      434.78      5.20 o 
  -3   1   4      157.27      147.08      2.68 o 
  -2   1   4      167.02      175.54      2.79 o 
  -1   1   4      360.48      383.40      4.05 o 
   0   1   4     4593.46     4750.55     29.37 o 
   1   1   4     1211.85     1211.76      9.94 o 
   2   1   4      851.55      868.85      9.47 o 
   3   1   4        6.80        7.27      1.44 o 
   4   1   4       11.64       16.76      1.60 o 
   5   1   4       28.81       34.72      2.47 o 
   6   1   4       23.25       27.10      3.22 o 
   7   1   4       15.26       16.84      4.15 o 
   8   1   4        0.44       -2.22      4.46 o 
   9   1   4       64.73       88.71      8.78 o 
  10   1   4        6.87        5.11      6.57 o 
 -10   2   4       93.52      114.64      9.79 o 
  -9   2   4       71.93       74.99     17.45 o 
  -8   2   4       20.05       21.31      6.54 o 
  -7   2   4     1669.98     1655.63     32.72 o 
  -6   2   4       45.84       43.70      3.89 o 
  -5   2   4     1410.89     1332.27     12.74 o 
  -4   2   4     1686.89     1688.95     12.49 o 
  -3   2   4       11.79        8.06      1.95 o 
  -2   2   4     8640.02     8858.61     49.59 o 
  -1   2   4      690.83      679.22      6.70 o 
   0   2   4     3919.39     3831.04     26.30 o 
   1   2   4     8850.85     8993.81     60.66 o 
   2   2   4      131.75      135.68      3.49 o 
   3   2   4     5445.62     5295.82     35.13 o 
   4   2   4      239.56      249.60      4.78 o 
   5   2   4      158.50      175.76      5.05 o 
   6   2   4      944.10      930.48     11.51 o 
   7   2   4        3.71        6.07      4.34 o 
   8   2   4      442.00      433.32      9.73 o 
   9   2   4        5.10        4.30      5.78 o 
  10   2   4       87.79      106.98      7.94 o 
  -9   3   4       31.65       41.07      7.43 o 
  -8   3   4      377.30      397.63     12.02 o 
  -7   3   4        9.63       10.94      6.13 o 
  -6   3   4      400.22      408.04     11.49 o 
  -5   3   4      240.86      243.85      7.59 o 
  -4   3   4      204.71      229.31      5.94 o 
  -3   3   4      726.76      736.02      8.40 o 
  -2   3   4        8.92       11.93      2.11 o 
  -1   3   4     1896.99     1897.61     13.06 o 
   0   3   4      281.39      272.90      4.85 o 
   1   3   4      612.46      613.71      6.13 o 
   2   3   4     1163.19     1131.65     10.64 o 
   3   3   4      799.13      781.88      9.01 o 
   4   3   4     1917.16     1871.88     17.29 o 
   5   3   4      477.22      482.76      8.87 o 
   6   3   4      496.49      494.01      9.51 o 
   7   3   4        9.75       19.10      5.97 o 
   8   3   4        4.17       -7.05      6.20 o 
   9   3   4       33.88       16.18      7.33 o 
  -9   4   4       14.64       -8.35      7.93 o 
  -8   4   4       12.15       10.72      8.13 o 
  -7   4   4      238.24      256.76     17.96 o 
  -6   4   4        7.63        6.99      7.44 o 
  -5   4   4       96.57      103.12      7.31 o 
  -4   4   4      666.17      689.12     12.26 o 
  -3   4   4        4.34       12.77      4.01 o 
  -2   4   4     2440.75     2447.75     20.60 o 
  -1   4   4       35.58       35.71      3.37 o 
   0   4   4     1217.84     1274.84     11.46 o 
   1   4   4      594.06      602.33      8.52 o 
   2   4   4        1.24        5.04      3.61 o 
   3   4   4      848.55      836.19     11.72 o 
   4   4   4      241.65      242.50      7.59 o 
   5   4   4      162.42      169.94      7.88 o 
   6   4   4      207.46      216.21      8.99 o 
   7   4   4        3.78        9.02      6.92 o 
   8   4   4       63.02       66.06      8.85 o 
   9   4   4       20.87        8.37      9.05 o 
  -8   5   4      211.64      217.50     12.19 o 
  -7   5   4        8.55       -0.19     12.67 o 
  -6   5   4      330.05      325.11     12.87 o 
  -5   5   4      267.61      270.19     11.60 o 
  -4   5   4      214.96      210.61      8.80 o 
  -3   5   4      333.90      346.39      9.57 o 
  -2   5   4        1.20        3.60      5.48 o 
  -1   5   4      776.58      797.96     12.72 o 
   0   5   4      552.32      543.72     14.72 o 
   1   5   4      708.89      671.94     19.52 o 
   2   5   4     1213.15     1235.78     15.88 o 
   3   5   4       33.20       26.36      8.23 o 
   4   5   4      686.06      672.09     12.37 o 
   5   5   4      232.82      229.53      9.79 o 
   6   5   4       64.02       48.04      9.66 o 
   7   5   4      110.75      103.70      9.93 o 
   8   5   4        9.51        7.05      8.98 o 
  -7   6   4       18.77        3.82      8.75 o 
  -6   6   4       11.58      -16.33      8.17 o 
  -5   6   4       10.91       14.09      8.32 o 
  -4   6   4       13.96       -3.37      8.73 o 
  -3   6   4        4.66       -1.84      8.09 o 
  -2   6   4       11.01       23.20     23.91 o 
  -1   6   4       10.01       13.16     17.83 o 
   0   6   4       25.58       36.62     23.00 o 
   1   6   4       53.51       79.53     17.10 o 
   2   6   4       50.42       48.26     16.20 o 
   3   6   4       45.27       41.80     18.86 o 
   4   6   4        0.57       -9.11      8.01 o 
   5   6   4       15.87       17.23     10.44 o 
   6   6   4       39.34       28.26     10.46 o 
  -5   7   4      184.36      178.14     12.54 o 
  -4   7   4       58.42       74.32     31.22 o 
  -3   7   4      399.77      365.43     41.65 o 
  -2   7   4        0.29       -7.67     24.29 o 
  -1   7   4      403.37      378.88     39.07 o 
   0   7   4      246.64      250.71     23.39 o 
   1   7   4      188.50      230.16     23.13 o 
   2   7   4      326.18      313.80     27.39 o 
   3   7   4        1.06      -25.60     16.09 o 
   4   7   4       18.88       15.24     17.66 o 
  -9   1   5      180.55      193.22     30.25 o 
  -8   1   5      404.27      398.60     11.55 o 
  -7   1   5       44.62       42.81      5.00 o 
  -6   1   5      343.65      356.41      7.99 o 
  -5   1   5     2630.15     2609.01     19.59 o 
  -4   1   5     1677.95     1706.88     12.86 o 
  -3   1   5     4844.19     4836.87     31.38 o 
  -2   1   5       81.81       74.92      1.88 o 
  -1   1   5    10848.59    10671.00     75.09 o 
   0   1   5    22078.74    22346.72    142.79 o 
   1   1   5     8918.71     9283.77     64.79 o 
   2   1   5     7663.09     7568.40     58.14 o 
   3   1   5      534.36      505.53      4.59 o 
   4   1   5     1425.15     1394.82      9.68 o 
   5   1   5     2272.08     2263.70     17.22 o 
   6   1   5      195.44      203.49      8.07 o 
   7   1   5      958.85      921.06     12.48 o 
   8   1   5      151.00      182.69      6.91 o 
   9   1   5      262.29      274.34      8.75 o 
  10   1   5      178.52      208.52      9.63 o 
 -10   2   5       41.69       47.73     10.00 o 
  -9   2   5       89.82       87.28      8.75 o 
  -8   2   5       16.77       21.41      6.78 o 
  -7   2   5      338.93      352.92      8.70 o 
  -6   2   5        5.25        0.10      3.58 o 
  -5   2   5       40.45       40.95      3.19 o 
  -4   2   5      690.20      661.68      6.75 o 
  -3   2   5      105.60      134.01      2.68 o 
  -2   2   5     2472.83     2569.34     15.93 o 
  -1   2   5      464.46      448.22      5.16 o 
   0   2   5       34.72       28.93      1.73 o 
   1   2   5     2932.57     3037.89     21.92 o 
   2   2   5       40.30       41.49      2.40 o 
   3   2   5      897.35      832.55      8.31 o 
   4   2   5       41.15       31.27      2.75 o 
   5   2   5       18.31       22.77      3.40 o 
   6   2   5       49.39       51.21      4.48 o 
   7   2   5        0.84       -4.20      4.28 o 
   8   2   5      117.71      140.86      7.10 o 
   9   2   5       27.41       27.87      6.26 o 
  10   2   5       16.47       11.42      6.89 o 
  -9   3   5       13.87       24.11      7.18 o 
  -8   3   5      770.19      743.07     15.24 o 
  -7   3   5        0.46        1.09      6.00 o 
  -6   3   5      788.17      739.24     13.16 o 
  -5   3   5      547.10      539.59     13.86 o 
  -4   3   5      251.51      261.46      7.82 o 
  -3   3   5     2270.29     2228.66     17.93 o 
  -2   3   5      406.66      409.86      5.07 o 
  -1   3   5     1971.27     1981.67     13.32 o 
   0   3   5     3324.61     3383.83     23.24 o 
   1   3   5      132.74      130.11      3.07 o 
   2   3   5     1863.92     1813.35     14.96 o 
   3   3   5      558.77      570.51      7.63 o 
   4   3   5      944.48      957.08     11.58 o 
   5   3   5      536.04      536.05      8.93 o 
   6   3   5      455.92      441.10     11.88 o 
   7   3   5      115.96      121.66      7.53 o 
   8   3   5       11.30       -0.30      6.64 o 
   9   3   5       81.96       91.85      8.26 o 
  -9   4   5       32.82       37.32      8.47 o 
  -8   4   5       19.97       12.14      8.11 o 
  -7   4   5      180.62      214.56     17.36 o 
  -6   4   5       25.74       19.36      7.22 o 
  -5   4   5       63.68       71.98      8.57 o 
  -4   4   5      405.44      418.65     11.27 o 
  -3   4   5        4.09        0.58      4.08 o 
  -2   4   5     3220.62     3214.35     25.60 o 
  -1   4   5      100.16      109.69      4.18 o 
   0   4   5     1664.83     1693.64     14.03 o 
   1   4   5     1567.95     1583.88     15.51 o 
   2   4   5        4.21        2.43      3.85 o 
   3   4   5     1246.42     1220.08     14.71 o 
   4   4   5      309.48      291.33      8.04 o 
   5   4   5      102.60      106.01      6.71 o 
   6   4   5      371.59      364.95     10.73 o 
   7   4   5        8.96        9.12      7.01 o 
   8   4   5      143.85      164.63      9.65 o 
   9   4   5      106.20      123.90     10.13 o 
  -8   5   5       34.91       23.01      8.65 o 
  -7   5   5        1.91        3.77      7.98 o 
  -6   5   5       12.53        6.26      8.52 o 
  -5   5   5      144.05      158.91      9.29 o 
  -4   5   5       69.59       75.74      7.14 o 
  -3   5   5      468.48      462.40     10.25 o 
  -2   5   5      140.65      160.65      7.68 o 
  -1   5   5      120.09      153.26      7.61 o 
   0   5   5      177.34      206.85     17.45 o 
   1   5   5        3.97       -2.12      7.20 o 
   2   5   5      672.66      674.72     12.78 o 
   3   5   5       24.84       24.86      6.66 o 
   4   5   5      124.59      133.62      7.61 o 
   5   5   5      197.68      193.95      9.36 o 
   6   5   5        0.81        4.48      7.46 o 
   7   5   5       96.67       98.63      9.25 o 
   8   5   5       13.56       -2.64      8.89 o 
  -7   6   5      159.73      133.55     10.56 o 
  -6   6   5       68.93       48.22      9.24 o 
  -5   6   5      179.80      176.61     10.59 o 
  -4   6   5      236.66      255.49     12.47 o 
  -3   6   5       32.61       25.84      8.50 o 
  -2   6   5      536.71      521.81     38.73 o 
  -1   6   5      233.93      267.77     31.35 o 
   0   6   5      211.98      252.24     52.69 o 
   1   6   5      897.58      902.41     33.42 o 
   2   6   5        5.32      -11.47     14.25 o 
   3   6   5      327.45      339.16     27.84 o 
   4   6   5      104.53      125.84     10.06 o 
   5   6   5       62.39       51.34      9.62 o 
   6   6   5      192.56      191.53     15.89 o 
  -5   7   5        0.25       -8.63      9.81 o 
  -4   7   5        8.64        0.52     27.19 o 
  -3   7   5       16.22       25.57     27.98 o 
  -2   7   5        0.83        1.78     25.57 o 
  -1   7   5        0.76      -25.16     22.84 o 
   0   7   5        0.19        7.41     16.54 o 
   1   7   5        0.30       11.32     17.79 o 
   2   7   5        0.09       -2.14     16.53 o 
   3   7   5        0.04        3.63     17.32 o 
   4   7   5        0.44        0.88     17.20 o 
  -6   0   6      389.76      404.47     10.28 o 
  -5   0   6     2532.61     2552.84     23.19 o 
  -4   0   6     3314.79     3352.69     42.56 o 
  -3   0   6       38.12       57.39      2.95 o 
  -2   0   6    12973.32    13529.10    121.52 o 
  -1   0   6    14194.94    14102.51    143.83 o 
   0   0   6     2759.54     2811.65     32.40 o 
   1   0   6    20166.29    20630.01    282.10 o 
   2   0   6      504.05      522.45      7.68 o 
   3   0   6     4007.39     3959.37     39.73 o 
   4   0   6     2258.27     2280.20     19.23 o 
   5   0   6      253.04      246.88      6.47 o 
   6   0   6     2435.31     2364.85     28.65 o 
   7   0   6      112.55      125.32      6.58 o 
   8   0   6      528.14      518.23     14.13 o 
   9   0   6      137.67      167.36     12.10 o 
  10   0   6        4.32        5.36      9.90 o 
  -8   1   6        3.71       -2.06      6.38 o 
  -7   1   6       59.07       67.15      5.16 o 
  -6   1   6       31.94       30.50      3.25 o 
  -5   1   6     1092.58     1125.57      9.84 o 
  -4   1   6       27.24       30.96      2.00 o 
  -3   1   6     1190.12     1278.37      9.91 o 
  -2   1   6      747.45      889.54      6.83 o 
  -1   1   6       58.75       70.73      2.08 o 
   0   1   6      955.84     1060.61      8.06 o 
   1   1   6     1601.83     1723.66     14.25 o 
   2   1   6       65.27       57.66      2.02 o 
   3   1   6       50.48       60.55      1.72 o 
   4   1   6      489.64      521.33      4.70 o 
   5   1   6       29.99       33.68      2.79 o 
   6   1   6       22.54       26.43      3.50 o 
   7   1   6      252.51      267.20     10.61 o 
   8   1   6        4.83        2.17      4.75 o 
   9   1   6       72.94       91.26      6.69 o 
  10   1   6        0.43       -6.25      6.72 o 
 -10   2   6      101.40      149.98     13.33 o 
  -9   2   6      120.10      125.73     11.04 o 
  -8   2   6       64.75       70.19      6.09 o 
  -7   2   6      511.24      521.25     17.31 o 
  -6   2   6      981.47      921.53     12.68 o 
  -5   2   6      874.34      826.52     10.19 o 
  -4   2   6     3341.30     3396.48     26.29 o 
  -3   2   6      104.26      108.65      2.78 o 
  -2   2   6     6364.58     6501.28     40.61 o 
  -1   2   6     2192.23     2209.49     17.78 o 
   0   2   6     1184.35     1174.07      9.91 o 
   1   2   6     1795.72     1562.82     13.54 o 
   2   2   6      702.01      735.79      7.10 o 
   3   2   6     2532.52     2482.44     18.13 o 
   4   2   6     1730.57     1680.61     15.54 o 
   5   2   6     1142.59     1088.43     11.79 o 
   6   2   6     1371.79     1334.39     14.63 o 
   7   2   6        1.02       -0.69      4.41 o 
   8   2   6      345.58      352.76     10.09 o 
   9   2   6      205.68      241.69      9.33 o 
  10   2   6        4.75        4.24      7.19 o 
  -9   3   6        2.83       -1.11      7.09 o 
  -8   3   6      173.98      188.10      9.40 o 
  -7   3   6       14.47       18.28      6.36 o 
  -6   3   6      299.72      294.46     13.12 o 
  -5   3   6      336.34      333.11      8.03 o 
  -4   3   6      326.46      312.46      7.51 o 
  -3   3   6     1251.08     1208.27     11.42 o 
  -2   3   6      360.30      372.37      5.04 o 
  -1   3   6     1163.20     1183.54      9.40 o 
   0   3   6     1660.48     1617.62     11.36 o 
   1   3   6       13.73       12.13      1.79 o 
   2   3   6      924.84      927.34      8.75 o 
   3   3   6      341.11      305.55      5.64 o 
   4   3   6      462.23      450.78      7.87 o 
   5   3   6      385.12      377.47      7.79 o 
   6   3   6        0.15       -1.03      4.83 o 
   7   3   6      463.86      451.35     10.85 o 
   8   3   6       45.65       51.44      7.28 o 
   9   3   6       83.25       83.75      8.32 o 
  -9   4   6       96.88       98.32      9.14 o 
  -8   4   6        2.97      -12.66      7.68 o 
  -7   4   6      124.40      103.45      9.10 o 
  -6   4   6      113.19      113.14      8.64 o 
  -5   4   6      158.82      165.18     12.32 o 
  -4   4   6      402.76      415.43      9.67 o 
  -3   4   6      114.86      123.64      5.67 o 
  -2   4   6      922.94      939.28     10.74 o 
  -1   4   6     1256.19     1312.84     12.30 o 
   0   4   6      509.37      530.36      7.58 o 
   1   4   6     1019.90     1004.28     10.91 o 
   2   4   6       17.20       18.19      4.96 o 
   3   4   6      810.25      811.63     11.00 o 
   4   4   6       90.09       96.23      5.80 o 
   5   4   6       82.06       90.76      6.61 o 
   6   4   6      161.36      158.19      8.41 o 
   7   4   6       98.02       91.84      8.17 o 
   8   4   6      217.48      217.25     10.34 o 
   9   4   6       18.45       16.06      8.57 o 
  -8   5   6       55.93       60.04      9.43 o 
  -7   5   6        7.29        3.26      8.00 o 
  -6   5   6      162.86      151.04      9.78 o 
  -5   5   6      246.06      247.72     11.47 o 
  -4   5   6      197.48      186.91     10.56 o 
  -3   5   6     1056.33     1074.07     15.10 o 
  -2   5   6      235.77      264.65      9.52 o 
  -1   5   6      931.76      966.46     15.16 o 
   0   5   6     1276.02     1310.68     26.11 o 
   1   5   6        5.20       -6.94      7.22 o 
   2   5   6      844.46      823.10     20.66 o 
   3   5   6      292.93      308.17      9.84 o 
   4   5   6      495.44      501.55     14.23 o 
   5   5   6      257.80      264.10     10.21 o 
   6   5   6       24.31       31.46      7.94 o 
   7   5   6      102.46      105.33      9.40 o 
   8   5   6       77.64       83.91     10.05 o 
  -6   6   6        8.04        6.04      8.77 o 
  -5   6   6       10.86        3.13      8.25 o 
  -4   6   6       26.64       43.20      9.44 o 
  -3   6   6        0.16       16.15      7.85 o 
  -2   6   6       45.47       70.92     14.12 o 
  -1   6   6       93.60       65.21     24.64 o 
   0   6   6       40.15       29.77     14.98 o 
   1   6   6      130.61      183.53     20.49 o 
   2   6   6       59.97       81.72     20.70 o 
   3   6   6      257.15      253.10     24.48 o 
   4   6   6        1.75       -5.57      8.08 o 
   5   6   6        3.50       -3.10      8.72 o 
   6   6   6       35.39       33.11      9.74 o 
  -4   7   6        3.96       -8.71     25.87 o 
  -3   7   6      270.59      190.37     35.50 o 
  -2   7   6       97.42      115.96     30.78 o 
  -1   7   6      124.86      117.10     30.12 o 
   0   7   6      335.47      320.00     36.66 o 
   1   7   6       18.48       25.01     17.47 o 
   2   7   6      183.41      168.86     21.95 o 
   3   7   6        2.18       13.26     17.59 o 
   4   7   6       56.83       41.65     18.91 o 
  -9   1   7        0.57        5.15      7.88 o 
  -8   1   7      640.38      622.86     15.25 o 
  -7   1   7      136.44      144.31      9.49 o 
  -6   1   7     1732.39     1697.55     18.45 o 
  -5   1   7     2013.84     2072.46     16.91 o 
  -4   1   7        0.23        0.83      1.62 o 
  -3   1   7     7668.52     7864.97     44.89 o 
  -2   1   7     5893.82     6103.54     41.38 o 
  -1   1   7     3771.52     3759.18     28.91 o 
   0   1   7     6317.00     6235.41     44.71 o 
   1   1   7      796.83      843.41      8.33 o 
   2   1   7     7369.49     7463.12     55.21 o 
   3   1   7     2341.77     2300.69     14.09 o 
   4   1   7     2429.61     2429.50     14.79 o 
   5   1   7     2068.16     1983.27     16.27 o 
   6   1   7       23.26       24.12      3.43 o 
   7   1   7      683.07      675.67     10.76 o 
   8   1   7      184.98      189.80      7.31 o 
   9   1   7        7.83        4.79      5.68 o 
  10   1   7       87.78      102.41      8.61 o 
 -10   2   7        5.83       -5.44     11.32 o 
  -9   2   7      143.92      164.38     13.25 o 
  -8   2   7       26.90       20.50      7.39 o 
  -7   2   7       59.77       56.62      5.31 o 
  -6   2   7       16.01       22.32      3.85 o 
  -5   2   7        4.42        5.13      3.04 o 
  -4   2   7      731.26      686.74      7.75 o 
  -3   2   7       10.61        7.28      1.88 o 
  -2   2   7      137.71      124.73      2.89 o 
  -1   2   7      719.18      700.74      6.19 o 
   0   2   7       15.95       24.62      1.71 o 
   1   2   7     3838.89     3981.42     32.28 o 
   2   2   7      441.89      519.62      6.04 o 
   3   2   7     1555.95     1525.95     12.43 o 
   4   2   7       22.58       24.80      2.79 o 
   5   2   7       11.91       10.15      3.38 o 
   6   2   7      347.11      344.77      7.46 o 
   7   2   7      127.53      141.06      6.36 o 
   8   2   7       30.67       39.69      6.09 o 
   9   2   7       77.70       83.40      7.71 o 
  10   2   7        1.33        0.87      6.94 o 
  -9   3   7        6.92        9.52      7.21 o 
  -8   3   7      205.01      204.41     15.03 o 
  -7   3   7      165.40      193.65      9.01 o 
  -6   3   7      361.22      358.25     10.47 o 
  -5   3   7      694.40      696.72     11.56 o 
  -4   3   7       20.06       14.27      4.11 o 
  -3   3   7     1643.29     1640.22     14.26 o 
  -2   3   7     1157.99     1152.16     11.20 o 
  -1   3   7     1048.21      987.87      8.02 o 
   0   3   7     2612.95     2554.92     16.92 o 
   1   3   7      184.63      195.63      3.66 o 
   2   3   7     2929.88     2872.90     20.24 o 
   3   3   7      148.97      154.49      4.65 o 
   4   3   7      446.67      431.47      8.45 o 
   5   3   7     1385.55     1298.51     15.31 o 
   6   3   7       57.31       51.16      5.66 o 
   7   3   7      648.99      627.01     12.43 o 
   8   3   7      140.90      152.56      8.74 o 
   9   3   7        2.29       -3.69      7.14 o 
  -9   4   7       35.33       29.13     11.42 o 
  -8   4   7        0.45       -8.73      8.38 o 
  -7   4   7      333.86      339.84     12.45 o 
  -6   4   7      151.90      150.80      9.18 o 
  -5   4   7      317.46      315.99     10.17 o 
  -4   4   7     1553.22     1502.35     17.32 o 
  -3   4   7       80.22       78.48      5.20 o 
  -2   4   7      959.41      959.46     11.37 o 
  -1   4   7     1528.52     1503.01     13.52 o 
   0   4   7       12.40       11.26      3.53 o 
   1   4   7     1692.47     1739.74     15.07 o 
   2   4   7       92.64       87.19      4.84 o 
   3   4   7      359.65      353.99      7.70 o 
   4   4   7      932.68      901.93     12.19 o 
   5   4   7       82.54       89.11      6.74 o 
   6   4   7      529.98      500.36     11.75 o 
   7   4   7        7.57        5.08      6.99 o 
   8   4   7        3.09      -14.66      7.33 o 
  -8   5   7       39.30       39.92      8.90 o 
  -7   5   7        4.14       -7.35      7.87 o 
  -6   5   7       14.25       16.57      7.79 o 
  -5   5   7      366.71      380.23     19.23 o 
  -4   5   7        1.91        1.32      5.91 o 
  -3   5   7     1213.31     1194.66     16.08 o 
  -2   5   7       17.59       23.27      6.45 o 
  -1   5   7       26.32       39.79      6.45 o 
   0   5   7      190.40      232.73     14.49 o 
   1   5   7      228.85      214.70     11.09 o 
   2   5   7      406.98      388.62     20.51 o 
   3   5   7       67.75       53.69      6.83 o 
   4   5   7        8.24        6.75      6.42 o 
   5   5   7      227.38      232.72      9.90 o 
   6   5   7       11.03       22.87      7.75 o 
   7   5   7      140.79      143.61     16.21 o 
   8   5   7       12.66        7.43      9.11 o 
  -6   6   7      102.66       97.84      9.89 o 
  -5   6   7       53.18       53.79      9.07 o 
  -4   6   7      504.05      506.45     15.35 o 
  -3   6   7       54.86       63.39      8.61 o 
  -2   6   7      393.81      395.41     17.44 o 
  -1   6   7      393.46      368.36     36.57 o 
   0   6   7       59.94       60.37     20.93 o 
   1   6   7      519.45      528.37     25.90 o 
   2   6   7        8.62       29.12     15.56 o 
   3   6   7      428.31      487.79     57.29 o 
   4   6   7      215.34      215.28     14.53 o 
   5   6   7       33.39       27.50      9.64 o 
   6   6   7      197.62      188.13     12.02 o 
  -4   7   7        6.75       -4.87     13.18 o 
  -3   7   7        8.20       18.49     27.89 o 
  -2   7   7       11.68       10.00     24.16 o 
  -1   7   7        4.01       -5.78     24.96 o 
   0   7   7       18.22       23.09     24.86 o 
   1   7   7        3.13       -9.44     16.07 o 
   2   7   7       33.82       41.89     23.67 o 
   3   7   7       10.64       48.51     18.40 o 
   4   7   7       27.57       14.93     18.09 o 
  -7   0   8      688.76      700.43     27.07 o 
  -6   0   8     1951.24     1979.69     26.02 o 
  -5   0   8      207.57      207.69      5.33 o 
  -4   0   8    12171.53    11799.39    187.94 o 
  -3   0   8     1907.36     2013.64     22.48 o 
  -2   0   8     5661.20     5843.30     54.11 o 
  -1   0   8     3502.22     3579.15     37.66 o 
   0   0   8       22.61       17.41      2.13 o 
   1   0   8     8394.22     8145.40    113.75 o 
   2   0   8      801.42      759.72     14.07 o 
   3   0   8     2694.24     2602.58     21.22 o 
   4   0   8     3593.30     3636.15     29.10 o 
   5   0   8       19.45       22.72      3.45 o 
   6   0   8      748.95      768.07     15.29 o 
   7   0   8      658.98      637.36     12.20 o 
   8   0   8      224.06      240.66     10.03 o 
   9   0   8      648.77      682.24     37.40 o 
  10   0   8      324.93      336.77     16.65 o 
  -8   1   8       16.88       20.44      6.00 o 
  -7   1   8        9.03       16.56      6.10 o 
  -6   1   8       21.21       19.44      3.53 o 
  -5   1   8       42.95       45.25      3.29 o 
  -4   1   8        3.86        2.79      1.48 o 
  -3   1   8      260.28      297.36      3.26 o 
  -2   1   8       14.03        7.97      1.59 o 
  -1   1   8      838.97      866.00      7.95 o 
   0   1   8      119.00       96.54      2.36 o 
   1   1   8       81.15       93.22      2.77 o 
   2   1   8      800.37      856.45      8.00 o 
   3   1   8      470.31      496.05      4.52 o 
   4   1   8       54.63       62.61      2.22 o 
   5   1   8      346.54      343.79      5.81 o 
   6   1   8       89.08       92.47      4.31 o 
   7   1   8       74.41       85.50      6.12 o 
   8   1   8        1.63       -1.91      4.92 o 
   9   1   8        1.59       -8.51      5.44 o 
  10   1   8        5.43        0.01      7.12 o 
 -10   2   8       12.58       18.72     11.70 o 
  -9   2   8      326.50      367.48     13.84 o 
  -8   2   8       34.11       37.91      5.73 o 
  -7   2   8      595.01      616.35     11.20 o 
  -6   2   8      875.39      868.00     13.20 o 
  -5   2   8       43.92       61.74      3.82 o 
  -4   2   8     2961.46     2936.82     22.55 o 
  -3   2   8      347.26      356.67      4.61 o 
  -2   2   8     1350.79     1244.32      9.63 o 
  -1   2   8     5251.24     5130.11     37.34 o 
   0   2   8     1127.06     1236.64     10.83 o 
   1   2   8     7584.76     7468.08     58.02 o 
   2   2   8      287.68      268.21      4.44 o 
   3   2   8      990.88      988.98      9.20 o 
   4   2   8     5154.69     4909.94     35.37 o 
   5   2   8        6.34        4.43      3.35 o 
   6   2   8     1478.51     1449.03     15.61 o 
   7   2   8      101.31      101.15      5.98 o 
   8   2   8       19.59        6.78      5.60 o 
   9   2   8      131.85      155.44      8.19 o 
  10   2   8        0.78       -1.67      7.10 o 
  -9   3   8       38.86       43.14      7.25 o 
  -8   3   8        6.52        1.06      6.73 o 
  -7   3   8      373.40      389.36     11.51 o 
  -6   3   8      151.50      162.04      7.54 o 
  -5   3   8     1424.03     1325.85     16.88 o 
  -4   3   8        1.66        0.20      3.73 o 
  -3   3   8      799.78      779.96      8.81 o 
  -2   3   8      829.63      818.17      8.76 o 
  -1   3   8      523.16      526.22      5.51 o 
   0   3   8     1133.70     1136.33      9.09 o 
   1   3   8        1.23        0.93      1.71 o 
   2   3   8     1220.42     1180.52     10.02 o 
   3   3   8      379.40      389.50      7.07 o 
   4   3   8       72.45       78.21      4.67 o 
   5   3   8      452.85      434.66      8.78 o 
   6   3   8      178.86      197.87      7.48 o 
   7   3   8      212.42      215.66      8.84 o 
   8   3   8       41.07       35.20      7.17 o 
   9   3   8       16.54       13.80      7.96 o 
  -9   4   8       59.13       77.29      8.79 o 
  -8   4   8        5.35        9.14      7.52 o 
  -7   4   8       52.15       45.82     10.44 o 
  -6   4   8      476.24      448.13     11.97 o 
  -5   4   8       74.93       77.38      6.37 o 
  -4   4   8      700.30      711.81     16.96 o 
  -3   4   8        9.64        6.91      4.43 o 
  -2   4   8       46.75       50.55      4.32 o 
  -1   4   8     1184.67     1173.62     11.51 o 
   0   4   8        2.30        0.12      3.59 o 
   1   4   8     1861.96     1828.72     15.67 o 
   2   4   8      209.30      234.71      6.98 o 
   3   4   8      532.17      522.13     10.06 o 
   4   4   8      766.48      758.36     11.71 o 
   5   4   8       30.20       34.65      5.96 o 
   6   4   8      169.25      177.75      8.77 o 
   7   4   8       24.26       17.37      7.30 o 
   8   4   8        1.42        5.96      9.74 o 
  -8   5   8      144.15      144.21     13.79 o 
  -7   5   8       88.21       78.47      9.26 o 
  -6   5   8      188.31      186.08     10.12 o 
  -5   5   8      484.55      490.41     13.08 o 
  -4   5   8      112.37      118.94      7.56 o 
  -3   5   8      522.23      514.02     10.83 o 
  -2   5   8      995.56      992.06     16.40 o 
  -1   5   8      409.91      419.22     18.55 o 
   0   5   8      803.74      796.45     21.51 o 
   1   5   8        2.00        4.79      8.99 o 
   2   5   8      634.07      597.99     16.34 o 
   3   5   8      387.07      373.39     10.75 o 
   4   5   8       46.97       37.50      7.72 o 
   5   5   8      442.72      434.34     11.69 o 
   6   5   8       64.27       82.80      8.64 o 
   7   5   8      169.36      190.48     10.51 o 
  -6   6   8       16.93       15.03      8.80 o 
  -5   6   8        0.37        4.84      8.35 o 
  -4   6   8       31.38       34.86      9.52 o 
  -3   6   8       61.79       54.48     10.33 o 
  -2   6   8        3.45       15.06     11.02 o 
  -1   6   8      194.21      192.38     30.97 o 
   0   6   8        0.07        3.37     14.34 o 
   1   6   8       26.32       54.45     16.26 o 
   2   6   8       10.06       -5.32     15.07 o 
   3   6   8        1.02       -8.26     15.46 o 
   4   6   8        7.35       14.45      8.49 o 
   5   6   8        0.19       -8.09      8.70 o 
   6   6   8       11.20       -1.28      9.39 o 
  -4   7   8        3.15       -5.72     14.51 o 
  -3   7   8      184.54      161.82     35.00 o 
  -2   7   8       26.26       24.39     17.48 o 
  -1   7   8       39.04       68.17     28.12 o 
   0   7   8      191.46      138.16     29.65 o 
   1   7   8       83.11       47.84     26.37 o 
   2   7   8      649.48      638.33     29.99 o 
   3   7   8      281.40      266.90     24.74 o 
   4   7   8      203.26      206.44     53.27 o 
  -8   1   9      707.20      688.82     23.62 o 
  -7   1   9     1212.11     1222.92     19.51 o 
  -6   1   9      419.31      418.72      8.69 o 
  -5   1   9     2166.00     2164.28     19.26 o 
  -4   1   9      624.52      619.27      6.01 o 
  -3   1   9     2224.88     2176.77     12.88 o 
  -2   1   9     5058.29     5202.70     31.79 o 
  -1   1   9     1614.97     1694.83     13.71 o 
   0   1   9     5530.35     5415.64     42.51 o 
   1   1   9     4728.67     4972.93     39.44 o 
   2   1   9     7537.31     7620.20     48.46 o 
   3   1   9     5812.08     5826.99     30.92 o 
   4   1   9      886.55      898.96      7.95 o 
   5   1   9     1024.37     1013.00     10.25 o 
   6   1   9      370.98      384.76      6.94 o 
   7   1   9      606.31      594.25     10.45 o 
   8   1   9      245.91      270.80      8.51 o 
   9   1   9       59.10       60.72      6.88 o 
  10   1   9       78.60       82.98      8.07 o 
 -10   2   9        0.24        0.09     11.07 o 
  -9   2   9       44.24       33.21      9.38 o 
  -8   2   9       17.90        8.61      7.46 o 
  -7   2   9       96.53      102.74      6.74 o 
  -6   2   9      203.52      212.36     12.63 o 
  -5   2   9        8.60        5.92      3.16 o 
  -4   2   9      726.67      721.85      8.79 o 
  -3   2   9       29.43       24.36      2.04 o 
  -2   2   9      665.93      648.00      6.27 o 
  -1   2   9     1257.56     1239.45      9.45 o 
   0   2   9      100.28      108.24      2.83 o 
   1   2   9     1405.75     1380.27     12.07 o 
   2   2   9     1103.99     1142.48      9.83 o 
   3   2   9       12.37       14.10      2.37 o 
   4   2   9     1818.97     1731.02     14.38 o 
   5   2   9        2.96        3.79      3.37 o 
   6   2   9      110.72      114.50      5.66 o 
   7   2   9        1.59       -0.20      4.72 o 
   8   2   9        1.00       -7.40      5.56 o 
   9   2   9       29.21       23.20      6.64 o 
  -9   3   9       11.40       19.51      6.91 o 
  -8   3   9       16.03       10.87      6.84 o 
  -7   3   9      477.49      464.46     16.38 o 
  -6   3   9       84.84       91.06      8.55 o 
  -5   3   9     1234.12     1197.98     15.90 o 
  -4   3   9       41.48       48.99      4.72 o 
  -3   3   9     1434.53     1403.85     13.44 o 
  -2   3   9     2387.50     2333.05     19.08 o 
  -1   3   9     1314.77     1380.10     10.35 o 
   0   3   9     3889.89     3982.62     25.89 o 
   1   3   9      246.41      246.20      3.95 o 
   2   3   9     1005.34      992.73      8.88 o 
   3   3   9     2328.31     2234.12     20.38 o 
   4   3   9       20.43       21.18      4.03 o 
   5   3   9      919.83      850.65     12.05 o 
   6   3   9      273.15      295.56      8.70 o 
   7   3   9      193.78      203.22      9.58 o 
   8   3   9       68.35       63.96      7.79 o 
   9   3   9       10.14        2.37      7.70 o 
  -9   4   9      187.43      192.76     11.71 o 
  -8   4   9      131.40      124.45      9.12 o 
  -7   4   9      220.41      219.46     11.10 o 
  -6   4   9      652.68      580.02     15.54 o 
  -5   4   9        9.96        4.39      5.77 o 
  -4   4   9      335.85      330.21     11.95 o 
  -3   4   9       96.38       96.60      5.60 o 
  -2   4   9       10.95       14.74      3.95 o 
  -1   4   9     1894.92     1898.83     16.75 o 
   0   4   9        0.39        0.16      3.72 o 
   1   4   9     2213.37     2145.89     21.00 o 
   2   4   9      146.34      190.30     10.33 o 
   3   4   9      165.28      160.98      6.12 o 
   4   4   9      928.09      927.87     16.11 o 
   5   4   9       11.99       10.16      5.61 o 
   6   4   9      327.20      338.81     10.75 o 
   7   4   9        3.19       -0.31      7.17 o 
   8   4   9       21.55        4.29      7.74 o 
  -8   5   9       28.79       27.97      8.63 o 
  -7   5   9       93.24       87.64      9.58 o 
  -6   5   9       10.66       17.91      7.93 o 
  -5   5   9       88.43       85.09      8.58 o 
  -4   5   9       66.38       63.88      6.94 o 
  -3   5   9       13.36       14.93      5.83 o 
  -2   5   9      539.25      557.99     12.57 o 
  -1   5   9       40.12       41.64      8.53 o 
   0   5   9      336.69      380.80     15.76 o 
   1   5   9        1.80       -3.95      8.79 o 
   2   5   9       63.05       72.24     13.83 o 
   3   5   9      141.92      140.79     11.23 o 
   4   5   9       49.45       55.54      8.07 o 
   5   5   9       48.85       47.86      7.63 o 
   6   5   9        8.52       12.12      7.67 o 
   7   5   9        8.48       -3.06      8.05 o 
  -6   6   9      129.84      115.66     10.95 o 
  -5   6   9       61.23       66.05      9.28 o 
  -4   6   9      579.98      557.82     15.73 o 
  -3   6   9      125.44      125.86      9.69 o 
  -2   6   9      530.54      502.54     18.80 o 
  -1   6   9      363.69      419.94     38.64 o 
   0   6   9        6.20        1.00     20.95 o 
   1   6   9      645.30      657.98     21.63 o 
   2   6   9      393.17      422.38     25.12 o 
   3   6   9       97.63      102.10     40.53 o 
   4   6   9      356.68      361.14     14.72 o 
   5   6   9       17.15       10.79      9.13 o 
   6   6   9       47.57       28.87      9.78 o 
  -4   7   9        0.09       -5.64     12.95 o 
  -3   7   9        1.68        3.23     27.53 o 
  -2   7   9       16.36       35.83     17.75 o 
  -1   7   9        0.04       -2.23     24.34 o 
   0   7   9        0.92      -23.16     22.41 o 
   1   7   9        0.24      -14.41     23.95 o 
   2   7   9       15.57       18.40     17.77 o 
   3   7   9        7.82       10.01     17.25 o 
   4   7   9        1.94       -0.73     17.54 o 
  -8   0  10      257.88      306.43     25.00 o 
  -7   0  10       29.53       56.17     15.64 o 
  -6   0  10      944.30      973.22     18.12 o 
  -5   0  10     1115.91     1119.66     13.22 o 
  -4   0  10     4217.40     4301.74     40.26 o 
  -3   0  10     2328.96     2373.04     23.17 o 
  -2   0  10     4277.34     4584.69     37.76 o 
  -1   0  10     7591.90     7317.55     68.29 o 
   0   0  10        4.94        3.67      2.21 o 
   1   0  10     7693.30     7581.74     92.51 o 
   2   0  10     3708.98     3651.80     40.78 o 
   3   0  10      383.04      390.80      6.09 o 
   4   0  10     4394.45     4290.70     40.12 o 
   5   0  10      114.87      125.80      5.86 o 
   6   0  10     1769.18     1661.84     23.10 o 
   7   0  10      578.63      565.61     13.06 o 
   8   0  10       89.10       99.84      8.47 o 
   9   0  10      397.48      387.48     16.34 o 
  10   0  10       81.26       89.62     12.68 o 
  -8   1  10       71.03       68.86     13.22 o 
  -7   1  10       19.74       25.27      5.12 o 
  -6   1  10      165.64      163.36      5.65 o 
  -5   1  10        4.43        1.77      3.49 o 
  -4   1  10      171.57      170.03      4.07 o 
  -3   1  10      156.86      132.49      2.40 o 
  -2   1  10     1858.80     1968.49     13.59 o 
  -1   1  10       44.14       66.99      3.45 o 
   0   1  10     1334.95     1342.91     11.74 o 
   1   1  10     1122.25     1186.47     11.87 o 
   2   1  10      315.71      322.52      4.20 o 
   3   1  10       82.59       72.43      2.17 o 
   4   1  10       19.31       11.58      2.37 o 
   5   1  10      126.42      131.10      4.32 o 
   6   1  10       15.76       17.25      3.63 o 
   7   1  10       44.67       48.87      5.00 o 
   8   1  10      114.14      133.73      7.10 o 
   9   1  10        3.32        4.81      6.12 o 
  10   1  10       70.61       78.16      9.32 o 
 -10   2  10        1.15        2.50     11.11 o 
  -9   2  10      201.28      204.52     19.15 o 
  -8   2  10      220.82      212.87     11.60 o 
  -7   2  10      164.06      167.56      7.72 o 
  -6   2  10     1119.23     1118.79     14.44 o 
  -5   2  10       15.87       10.55      3.19 o 
  -4   2  10     2704.06     2587.71     21.20 o 
  -3   2  10     1263.76     1211.29      9.94 o 
  -2   2  10      538.07      525.45      5.82 o 
  -1   2  10     8933.13     8860.71     49.51 o 
   0   2  10     1904.90     2068.83     15.96 o 
   1   2  10     8649.56     8642.34     58.02 o 
   2   2  10     1865.85     1777.27     13.28 o 
   3   2  10      315.02      324.28      5.28 o 
   4   2  10      829.54      813.57      8.80 o 
   5   2  10      317.01      315.33      6.39 o 
   6   2  10      496.68      464.34      8.94 o 
   7   2  10      356.43      358.82      8.81 o 
   8   2  10       55.90       55.49      6.56 o 
   9   2  10      244.70      249.54     13.07 o 
  -9   3  10       12.28       17.60      6.85 o 
  -8   3  10       52.43       50.73      7.06 o 
  -7   3  10      170.24      180.14      8.23 o 
  -6   3  10        6.90        6.63      4.89 o 
  -5   3  10      134.31      156.79      6.39 o 
  -4   3  10      406.50      382.03      7.64 o 
  -3   3  10      826.45      794.94      9.59 o 
  -2   3  10     1909.29     1847.09     16.72 o 
  -1   3  10      668.11      643.37      7.48 o 
   0   3  10     1491.00     1485.34     12.19 o 
   1   3  10      341.29      349.22      4.80 o 
   2   3  10      356.10      375.79      5.54 o 
   3   3  10      805.17      744.09      9.40 o 
   4   3  10        1.55       -0.21      3.81 o 
   5   3  10      473.40      443.03      9.03 o 
   6   3  10       51.71       54.15      6.01 o 
   7   3  10      132.32      142.61      8.18 o 
   8   3  10       81.30       78.93      8.00 o 
   9   3  10       12.23       12.84      7.92 o 
  -9   4  10       57.95       49.42      8.42 o 
  -8   4  10      134.75      133.45      9.34 o 
  -7   4  10      159.06      164.47     13.85 o 
  -6   4  10      124.49      107.71      8.09 o 
  -5   4  10       23.65       21.29      5.72 o 
  -4   4  10      442.55      422.37      9.66 o 
  -3   4  10      696.95      692.69     12.88 o 
  -2   4  10      594.72      588.95      8.54 o 
  -1   4  10      816.47      853.66     11.14 o 
   0   4  10      121.66      132.29      6.14 o 
   1   4  10      525.00      538.81     10.65 o 
   2   4  10      984.37      914.10     12.21 o 
   3   4  10       20.86       19.82      4.47 o 
   4   4  10      717.92      689.88     11.78 o 
   5   4  10       33.51       27.93      6.03 o 
   6   4  10      336.95      346.40     12.27 o 
   7   4  10        8.26        6.01      7.32 o 
   8   4  10        1.78        6.38      7.90 o 
  -8   5  10       16.12       23.74      8.77 o 
  -7   5  10      302.07      275.46     18.78 o 
  -6   5  10        2.57      -13.44      7.48 o 
  -5   5  10      378.20      350.42     12.88 o 
  -4   5  10       19.52        7.46      6.71 o 
  -3   5  10      400.48      394.11     10.03 o 
  -2   5  10      493.88      496.45     12.11 o 
  -1   5  10       26.44       11.45      7.85 o 
   0   5  10     1245.05     1262.92     27.19 o 
   1   5  10      415.33      365.07     15.77 o 
   2   5  10      565.77      548.38     23.05 o 
   3   5  10      430.77      413.12     10.93 o 
   4   5  10        1.44       -0.29      7.25 o 
   5   5  10      301.16      289.42     10.62 o 
   6   5  10       79.84       75.59      8.69 o 
   7   5  10      168.11      164.80     10.25 o 
  -6   6  10       10.08        5.66     11.36 o 
  -5   6  10        2.92        7.37      8.51 o 
  -4   6  10        5.14       22.06      9.29 o 
  -3   6  10       35.61       31.57      8.33 o 
  -2   6  10       53.01       76.65      9.66 o 
  -1   6  10       34.39       23.93     23.13 o 
   0   6  10       30.80       49.48     24.48 o 
   1   6  10        8.77        6.28     14.43 o 
   2   6  10       94.92      112.60     18.62 o 
   3   6  10       56.66       50.02     17.16 o 
   4   6  10       57.73       70.68     12.06 o 
   5   6  10        7.28       17.35      9.18 o 
   6   6  10       65.92       67.96     10.39 o 
  -4   7  10       23.63       25.36     13.67 o 
  -3   7  10      196.52      161.78     35.75 o 
  -2   7  10      278.50      291.75     40.04 o 
  -1   7  10        3.85      -13.34     24.25 o 
   0   7  10      360.05      386.58     39.37 o 
   1   7  10      220.71      230.90     34.47 o 
   2   7  10       45.18       77.42     28.39 o 
   3   7  10      250.33      212.30     23.39 o 
   4   7  10        0.04       -5.70     17.08 o 
  -8   1  11       74.87       78.83      7.33 o 
  -7   1  11      771.05      783.81     13.78 o 
  -6   1  11        0.19       -0.83      4.23 o 
  -5   1  11     2825.60     2789.50     23.70 o 
  -4   1  11      837.05      823.46      7.12 o 
  -3   1  11     2786.39     2903.02     17.21 o 
  -2   1  11     6255.38     6180.21     38.26 o 
  -1   1  11      117.39      137.62      4.44 o 
   0   1  11     8127.58     8049.45     68.55 o 
   1   1  11     2480.70     2300.12     21.00 o 
   2   1  11      872.70      842.51      7.10 o 
   3   1  11     3672.02     3609.97     21.24 o 
   4   1  11      187.77      208.08      5.93 o 
   5   1  11     3107.24     2956.97     22.91 o 
   6   1  11      616.53      612.12      8.74 o 
   7   1  11      216.95      228.26      7.22 o 
   8   1  11      523.93      501.81     11.29 o 
   9   1  11       50.32       75.12      7.34 o 
  10   1  11       76.00       72.11      8.21 o 
 -10   2  11       39.57       49.05     12.66 o 
  -9   2  11       52.87       57.03      8.53 o 
  -8   2  11      159.06      158.91      7.35 o 
  -7   2  11       92.38       99.55      5.44 o 
  -6   2  11      395.78      386.89      8.01 o 
  -5   2  11        7.20        5.45      3.12 o 
  -4   2  11      634.77      613.71      8.01 o 
  -3   2  11      883.34      884.49      8.55 o 
  -2   2  11      170.01      180.80      3.65 o 
  -1   2  11      611.33      587.70      7.05 o 
   0   2  11      181.64      160.27      3.74 o 
   1   2  11      308.61      387.05      4.63 o 
   2   2  11     1434.14     1497.25     11.31 o 
   3   2  11        0.57        2.29      2.51 o 
   4   2  11      851.88      858.77      9.16 o 
   5   2  11       77.72       87.23      4.62 o 
   6   2  11      115.62      121.78      5.99 o 
   7   2  11       86.23       91.43      6.24 o 
   8   2  11       33.52       22.91      6.27 o 
   9   2  11       38.71       35.55      7.67 o 
  -9   3  11       39.38       40.12      7.55 o 
  -8   3  11      110.73      116.42      8.13 o 
  -7   3  11      401.79      410.07     10.89 o 
  -6   3  11        4.30        1.57      5.39 o 
  -5   3  11     1728.76     1592.16     18.12 o 
  -4   3  11      465.90      480.71      8.55 o 
  -3   3  11      533.30      557.01      8.06 o 
  -2   3  11     2531.29     2563.94     21.67 o 
  -1   3  11      611.85      584.75      7.86 o 
   0   3  11     2208.59     2197.40     16.86 o 
   1   3  11     1210.66     1109.28     10.36 o 
   2   3  11      179.84      167.86      5.44 o 
   3   3  11     1082.96     1066.72     11.66 o 
   4   3  11        6.90        8.72      3.98 o 
   5   3  11      800.52      747.42     11.95 o 
   6   3  11       93.65       92.21      6.60 o 
   7   3  11      120.45      126.64      8.65 o 
   8   3  11      167.56      183.49      9.48 o 
   9   3  11        0.26      -14.08      7.54 o 
  -9   4  11       26.88       17.01      7.98 o 
  -8   4  11       24.92       19.95      8.77 o 
  -7   4  11        5.89       -0.59      7.11 o 
  -6   4  11      269.19      278.72     10.42 o 
  -5   4  11        9.43       12.94      5.69 o 
  -4   4  11      871.98      844.57     13.03 o 
  -3   4  11      407.60      404.98      9.00 o 
  -2   4  11      188.98      198.28      5.69 o 
  -1   4  11     1853.06     1827.07     19.25 o 
   0   4  11      149.60      143.34      6.77 o 
   1   4  11      893.77      877.48     12.67 o 
   2   4  11      807.61      800.64     12.71 o 
   3   4  11      107.55      112.48      5.68 o 
   4   4  11      684.34      687.61     11.73 o 
   5   4  11       90.06       96.86      7.51 o 
   6   4  11      139.48      147.77      8.88 o 
   7   4  11      476.56      456.08     12.39 o 
   8   4  11        3.02       -7.37      7.83 o 
  -8   5  11       18.48        0.47      8.41 o 
  -7   5  11        3.72       -3.55      8.06 o 
  -6   5  11       21.68       20.00      8.18 o 
  -5   5  11       33.86       35.98      7.94 o 
  -4   5  11      113.95      131.54      9.07 o 
  -3   5  11       28.26       17.08      6.01 o 
  -2   5  11      558.32      558.24     13.64 o 
  -1   5  11       11.81       23.12      9.87 o 
   0   5  11      521.32      520.45     17.64 o 
   1   5  11       45.74       72.22     14.53 o 
   2   5  11       35.79       49.73     14.24 o 
   3   5  11      506.84      520.01     11.75 o 
   4   5  11       34.34       21.16      7.75 o 
   5   5  11       27.49       25.05      7.48 o 
   6   5  11       19.65       14.87      7.90 o 
   7   5  11      102.34      107.89      9.65 o 
  -6   6  11      145.80      145.14     15.64 o 
  -5   6  11        4.27       -2.42      8.34 o 
  -4   6  11      208.61      191.34     11.63 o 
  -3   6  11      499.06      503.60     14.06 o 
  -2   6  11       18.72       16.13      8.72 o 
  -1   6  11      919.84      938.87     50.39 o 
   0   6  11      105.81      133.18     27.87 o 
   1   6  11      200.27      212.98     30.60 o 
   2   6  11      247.69      243.23     22.16 o 
   3   6  11        9.42       16.45     16.62 o 
   4   6  11      270.99      274.79     15.57 o 
   5   6  11        9.18       13.61      9.16 o 
   6   6  11      144.31      142.75     11.49 o 
  -4   7  11        1.00      -16.11     12.67 o 
  -3   7  11       30.66       42.73     19.68 o 
  -2   7  11        8.01        6.40     17.28 o 
  -1   7  11        4.60       20.20     25.43 o 
   0   7  11       30.99       51.03     26.48 o 
   1   7  11       22.21       13.25     25.09 o 
   2   7  11       11.76      -25.66     23.52 o 
   3   7  11       15.27      -10.75     16.45 o 
   4   7  11        3.06       -5.72     16.95 o 
  -8   0  12      648.00      639.46     33.49 o 
  -7   0  12      368.64      373.53     26.25 o 
  -6   0  12     2570.51     2482.25     49.47 o 
  -5   0  12      121.97      124.55      4.42 o 
  -4   0  12      626.80      660.89      8.61 o 
  -3   0  12     7091.12     7126.49     57.16 o 
  -2   0  12      299.52      349.59      8.30 o 
  -1   0  12    18648.76    18617.70    241.22 o 
   0   0  12     1911.86     1830.44     22.57 o 
   1   0  12     2671.93     2609.09     31.83 o 
   2   0  12     8799.30     8901.63     78.33 o 
   3   0  12      118.84      136.08      3.96 o 
   4   0  12     4653.49     4477.93     39.78 o 
   5   0  12      501.99      497.72     10.09 o 
   6   0  12      104.16      115.44      7.34 o 
   7   0  12      757.20      728.46     16.30 o 
   8   0  12       72.85       75.23      8.47 o 
   9   0  12       40.34       38.03      9.67 o 
  10   0  12       71.70      100.89     16.55 o 
  -8   1  12       40.69       42.58      7.27 o 
  -7   1  12        3.06       -7.04      6.05 o 
  -6   1  12       74.45       80.81      7.82 o 
  -5   1  12        9.47       10.28      2.65 o 
  -4   1  12      854.62      825.76      8.15 o 
  -3   1  12       80.21       86.67      2.75 o 
  -2   1  12      308.42      304.49      3.44 o 
  -1   1  12       39.39       48.86      2.07 o 
   0   1  12       38.27       46.94      2.88 o 
   1   1  12        3.57        4.17      2.13 o 
   2   1  12       21.26       22.96      1.91 o 
   3   1  12      151.32      157.47      3.16 o 
   4   1  12       45.81       51.74      3.19 o 
   5   1  12      228.41      242.36      6.12 o 
   6   1  12        2.24        1.98      3.64 o 
   7   1  12        0.54       -3.16      4.61 o 
   8   1  12       46.46       54.16      7.88 o 
   9   1  12       21.21       24.72      6.77 o 
  10   1  12       36.50       27.32      7.68 o 
 -10   2  12        1.20       12.98     11.43 o 
  -9   2  12       90.29       95.09      9.32 o 
  -8   2  12      158.38      168.52      7.53 o 
  -7   2  12        4.10        0.78      4.24 o 
  -6   2  12     1603.63     1587.04     17.48 o 
  -5   2  12      617.87      628.19      8.53 o 
  -4   2  12     1136.08     1210.05     11.56 o 
  -3   2  12     4407.40     4361.02     30.54 o 
  -2   2  12        1.74        3.81      2.12 o 
  -1   2  12     3609.23     3415.44     21.16 o 
   0   2  12      616.30      592.22      6.22 o 
   1   2  12      640.16      612.40      6.08 o 
   2   2  12     3621.95     3605.77     21.76 o 
   3   2  12      194.46      215.35      4.70 o 
   4   2  12     2165.63     2066.35     18.09 o 
   5   2  12      408.30      377.62      7.38 o 
   6   2  12      276.72      275.69      7.77 o 
   7   2  12      848.93      827.57     14.47 o 
   8   2  12        2.21      -11.82      5.91 o 
   9   2  12       68.78       61.06      8.54 o 
  -9   3  12       54.53       66.96      9.47 o 
  -8   3  12      150.41      148.46      8.39 o 
  -7   3  12       87.17       92.00     11.60 o 
  -6   3  12       19.72        6.82      4.96 o 
  -5   3  12      393.94      391.74      8.89 o 
  -4   3  12      529.75      497.38      8.78 o 
  -3   3  12      232.63      228.61      6.45 o 
  -2   3  12      839.70      792.96      9.79 o 
  -1   3  12      707.27      712.59      9.36 o 
   0   3  12     1530.97     1517.62     12.65 o 
   1   3  12     1271.61     1307.58     11.75 o 
   2   3  12     1278.42     1313.12     11.54 o 
   3   3  12      380.90      382.38      7.08 o 
   4   3  12       22.43       20.76      4.27 o 
   5   3  12      228.90      250.92      7.90 o 
   6   3  12      336.16      338.68      9.43 o 
   7   3  12        3.83       -2.87      6.33 o 
   8   3  12       68.72       62.09      8.13 o 
   9   3  12        7.52       -0.66      7.72 o 
  -8   4  12      138.87      135.39     12.83 o 
  -7   4  12        5.19       11.97      7.32 o 
  -6   4  12      355.26      368.74     11.45 o 
  -5   4  12      126.31      132.35      7.23 o 
  -4   4  12      239.84      247.01     10.02 o 
  -3   4  12      956.68      949.26     14.21 o 
  -2   4  12       18.84        9.78      3.89 o 
  -1   4  12      614.98      648.65     11.03 o 
   0   4  12      345.06      346.91     16.53 o 
   1   4  12      228.64      277.21      7.80 o 
   2   4  12      759.80      733.26     11.80 o 
   3   4  12       23.57       20.12      4.93 o 
   4   4  12      221.31      222.89      8.07 o 
   5   4  12      356.43      362.13     10.49 o 
   6   4  12       75.26       76.98      7.86 o 
   7   4  12      365.74      367.05     11.87 o 
   8   4  12       40.34       34.30      8.60 o 
  -7   5  12       88.70       73.93     10.06 o 
  -6   5  12        0.59       -4.65      7.61 o 
  -5   5  12      525.68      500.05     16.15 o 
  -4   5  12      400.09      414.35     19.40 o 
  -3   5  12      344.21      363.55     10.00 o 
  -2   5  12      702.22      702.85     13.29 o 
  -1   5  12      140.41      163.24     12.83 o 
   0   5  12      605.32      608.17     19.13 o 
   1   5  12      707.95      670.54     20.72 o 
   2   5  12      211.79      253.33     33.93 o 
   3   5  12      779.78      779.96     15.10 o 
   4   5  12       44.76       39.87      8.08 o 
   5   5  12      413.96      416.52     15.84 o 
   6   5  12      130.13      126.91      9.48 o 
   7   5  12        1.04       -7.48      8.08 o 
  -6   6  12        5.74       -5.49      8.65 o 
  -5   6  12        6.82       -1.02      8.44 o 
  -4   6  12       26.46       28.76      9.02 o 
  -3   6  12       74.49       85.67      9.40 o 
  -2   6  12       93.10      104.90     15.47 o 
  -1   6  12        6.30       25.55     23.98 o 
   0   6  12       51.35       39.05     24.23 o 
   1   6  12        0.80      -19.70     19.65 o 
   2   6  12      273.29      309.19     23.86 o 
   3   6  12        4.18        1.59     16.15 o 
   4   6  12       39.40       34.43     13.14 o 
   5   6  12       15.93       -3.98      8.97 o 
   6   6  12        0.12      -14.05      9.14 o 
  -4   7  12      153.90      152.25     15.19 o 
  -3   7  12        3.84      -20.15     18.05 o 
  -2   7  12      389.67      382.23     26.87 o 
  -1   7  12        3.93      -14.39     25.57 o 
   0   7  12      145.65      150.92     31.74 o 
   1   7  12        7.94        9.20     24.70 o 
   2   7  12        1.41      -36.93     22.70 o 
   3   7  12      143.86       91.17     28.71 o 
  -9   1  13      256.11      249.21     14.34 o 
  -8   1  13      164.14      188.60     11.26 o 
  -7   1  13     1075.04     1028.61     16.31 o 
  -6   1  13      249.00      253.18      7.29 o 
  -5   1  13     1433.59     1451.89     13.96 o 
  -4   1  13     5091.09     5062.27     35.67 o 
  -3   1  13      670.99      641.19      6.10 o 
  -2   1  13     5320.25     5202.85     32.55 o 
  -1   1  13      631.46      612.33      6.21 o 
   0   1  13     3831.13     3767.58     26.46 o 
   1   1  13     3457.21     3330.90     23.79 o 
   2   1  13      102.29       92.60      2.75 o 
   3   1  13     3774.27     3646.58     23.53 o 
   4   1  13     2130.28     2075.67     16.63 o 
   5   1  13     1498.28     1461.20     13.31 o 
   6   1  13      794.21      799.89     13.84 o 
   7   1  13        0.23        0.82      5.03 o 
   8   1  13      206.31      218.16      8.64 o 
   9   1  13       46.95       38.55      7.17 o 
 -10   2  13        2.48       -4.96     10.95 o 
  -9   2  13        8.61       -9.80      7.36 o 
  -8   2  13       69.21       64.57      9.38 o 
  -7   2  13       33.50       38.80      5.35 o 
  -6   2  13      375.90      376.39      8.58 o 
  -5   2  13      133.15      129.18      4.47 o 
  -4   2  13       46.76       55.43      3.92 o 
  -3   2  13      433.54      382.15      5.49 o 
  -2   2  13        9.03        6.44      2.25 o 
  -1   2  13      853.50      794.95      7.84 o 
   0   2  13       13.77       12.01      1.90 o 
   1   2  13      632.71      630.11      6.61 o 
   2   2  13      695.78      701.10      6.64 o 
   3   2  13       47.41       47.86      3.38 o 
   4   2  13      384.33      385.93      6.94 o 
   5   2  13      309.37      303.24      6.85 o 
   6   2  13       10.37        2.76      4.58 o 
   7   2  13      272.95      300.25      9.23 o 
   8   2  13        0.15       -1.45      6.22 o 
   9   2  13       19.87        2.16      7.75 o 
  -9   3  13      152.97      164.81     11.84 o 
  -8   3  13       67.94       64.44     10.22 o 
  -7   3  13      291.13      284.94      9.96 o 
  -6   3  13      195.49      193.92      7.33 o 
  -5   3  13      387.93      389.06      8.95 o 
  -4   3  13      972.18      942.16     12.13 o 
  -3   3  13       68.77       68.96      4.53 o 
  -2   3  13      465.03      443.49      7.68 o 
  -1   3  13      990.84      997.51     12.20 o 
   0   3  13     1656.69     1668.20     18.62 o 
   1   3  13     2596.25     2555.79     20.57 o 
   2   3  13     1212.86     1182.33     11.86 o 
   3   3  13     1325.73     1228.07     12.95 o 
   4   3  13      183.86      191.63      6.32 o 
   5   3  13      319.18      324.84      8.71 o 
   6   3  13      580.49      543.88     11.08 o 
   7   3  13        0.45      -12.49      6.25 o 
   8   3  13      130.35      123.74     10.63 o 
   9   3  13       70.37       87.84     14.89 o 
  -8   4  13       21.85       17.89      7.87 o 
  -7   4  13        9.68        4.52      8.29 o 
  -6   4  13      668.97      646.21     19.16 o 
  -5   4  13      489.46      468.16     10.61 o 
  -4   4  13      535.02      511.80     10.63 o 
  -3   4  13     1343.93     1284.71     22.52 o 
  -2   4  13       17.04       14.18      4.78 o 
  -1   4  13      920.16      938.89     14.51 o 
   0   4  13      345.60      357.88     11.45 o 
   1   4  13      142.83      195.29     10.31 o 
   2   4  13     1328.70     1292.08     15.47 o 
   3   4  13       39.75       39.66      5.97 o 
   4   4  13      266.20      269.61      8.59 o 
   5   4  13      552.26      550.99     13.76 o 
   6   4  13       11.89       15.28      7.09 o 
   7   4  13      238.45      247.19     10.67 o 
   8   4  13       64.10       71.58      9.05 o 
  -7   5  13       48.50       33.35      8.81 o 
  -6   5  13        4.27       -1.77      7.88 o 
  -5   5  13       74.59       73.77      8.20 o 
  -4   5  13      200.41      221.60     10.35 o 
  -3   5  13        7.79        7.70      6.07 o 
  -2   5  13      332.55      349.06     10.44 o 
  -1   5  13      133.96      146.98     10.57 o 
   0   5  13      104.39      136.64     17.76 o 
   1   5  13      357.52      379.81     21.03 o 
   2   5  13        5.56        1.27     10.01 o 
   3   5  13      141.47      133.99     10.26 o 
   4   5  13      136.33      128.47     11.71 o 
   5   5  13       59.56       56.81      9.06 o 
   6   5  13       30.61       22.69      8.72 o 
   7   5  13       20.62       16.10      8.45 o 
  -6   6  13      219.09      233.27     17.64 o 
  -5   6  13       37.47       18.32     10.77 o 
  -4   6  13        7.78        1.41      8.64 o 
  -3   6  13      337.98      344.32     12.67 o 
  -2   6  13       39.72       61.69     11.27 o 
  -1   6  13      476.80      514.66     39.98 o 
   0   6  13      130.56      111.41     28.19 o 
   1   6  13      201.03      202.01     30.62 o 
   2   6  13      680.44      650.34     41.39 o 
   3   6  13        3.68        8.10     16.28 o 
   4   6  13      405.62      440.53     20.70 o 
   5   6  13       58.66       53.79     11.30 o 
   6   6  13        2.02        0.22      9.42 o 
  -4   7  13        0.49       -6.33     11.43 o 
  -3   7  13        0.28        6.08     29.70 o 
  -2   7  13        0.72       -1.33     32.43 o 
  -1   7  13       23.48       36.24     17.85 o 
   0   7  13        0.32       -8.04     24.82 o 
   1   7  13       51.67       53.01     27.28 o 
   2   7  13        5.79      -10.75     24.29 o 
   3   7  13        0.78       -9.59     23.89 o 
  -8   0  14      889.25      825.19     38.46 o 
  -7   0  14       48.53       59.31     17.15 o 
  -6   0  14     1938.15     1885.62     34.73 o 
  -5   0  14     1260.90     1279.53     19.74 o 
  -4   0  14       65.69       73.15      3.67 o 
  -3   0  14     5397.58     5198.61     39.83 o 
  -2   0  14     1373.43     1425.41     14.89 o 
  -1   0  14     6157.99     6129.45     65.23 o 
   0   0  14     4784.04     4710.17     44.72 o 
   1   0  14       59.14       53.24      4.10 o 
   2   0  14     9573.48     9440.31     91.28 o 
   3   0  14      448.96      418.30      7.42 o 
   4   0  14     2037.15     1961.97     21.50 o 
   5   0  14      278.89      287.00      9.51 o 
   6   0  14        2.55       -3.67      5.64 o 
   7   0  14      414.64      396.14     16.14 o 
   8   0  14       45.49       49.27      8.44 o 
   9   0  14      310.24      341.23     15.22 o 
  -9   1  14       55.13       60.11      9.61 o 
  -8   1  14        4.70       14.50      8.99 o 
  -7   1  14      113.69      122.32      6.64 o 
  -6   1  14        5.60        8.35      3.46 o 
  -5   1  14       55.42       60.80      3.96 o 
  -4   1  14       30.80       35.20      2.95 o 
  -3   1  14        1.24       -1.08      1.80 o 
  -2   1  14      153.39      157.06      3.14 o 
  -1   1  14       64.26       72.99      2.82 o 
   0   1  14     1214.40     1291.55     10.11 o 
   1   1  14       43.71       40.19      3.06 o 
   2   1  14       33.55       47.16      2.42 o 
   3   1  14      345.59      366.29      5.34 o 
   4   1  14      808.63      802.10      9.22 o 
   5   1  14      415.71      384.93      7.25 o 
   6   1  14       44.47       46.20      6.34 o 
   7   1  14       32.90       39.34      6.41 o 
   8   1  14       22.60       15.23      6.32 o 
   9   1  14        8.94       -3.00      6.68 o 
  -9   2  14       76.27       81.64      9.06 o 
  -8   2  14      414.55      419.03     10.73 o 
  -7   2  14       69.55       72.15      7.05 o 
  -6   2  14      771.23      762.03     12.55 o 
  -5   2  14      739.55      710.28     17.52 o 
  -4   2  14      214.72      213.62      5.38 o 
  -3   2  14     2310.90     2268.57     17.64 o 
  -2   2  14       86.09       83.81      3.25 o 
  -1   2  14     4107.82     4043.89     26.60 o 
   0   2  14     2352.02     2291.00     17.10 o 
   1   2  14      413.73      396.67      5.25 o 
   2   2  14     5204.14     5109.80     36.52 o 
   3   2  14      663.28      603.11      7.82 o 
   4   2  14     1439.45     1415.41     14.01 o 
   5   2  14     1035.69      990.85     12.35 o 
   6   2  14       18.09       16.99      4.96 o 
   7   2  14      547.66      502.62     10.88 o 
   8   2  14        1.63        9.32      7.25 o 
   9   2  14       49.18       32.36      8.50 o 
  -9   3  14       47.48       40.74     10.95 o 
  -8   3  14        8.37       10.69      6.90 o 
  -7   3  14      254.26      241.36      9.25 o 
  -6   3  14      249.17      229.40      7.84 o 
  -5   3  14      453.47      425.65      9.35 o 
  -4   3  14      320.47      329.78      8.79 o 
  -3   3  14       42.57       53.58      4.87 o 
  -2   3  14      263.78      275.39      6.36 o 
  -1   3  14      969.45      964.27     12.12 o 
   0   3  14      798.76      771.41     11.12 o 
   1   3  14     1769.07     1703.92     17.03 o 
   2   3  14        6.10       -1.65      3.13 o 
   3   3  14      860.56      856.44     10.11 o 
   4   3  14      234.50      262.82      6.78 o 
   5   3  14      207.85      219.71      8.60 o 
   6   3  14       29.95       33.18      6.55 o 
   7   3  14        0.16       -7.49      6.63 o 
   8   3  14       40.64       58.15      8.19 o 
   9   3  14       30.45       10.99      8.57 o 
  -8   4  14       23.05        6.75      7.78 o 
  -7   4  14      171.88      180.68      9.78 o 
  -6   4  14      275.24      263.59      9.86 o 
  -5   4  14      381.32      359.31     15.30 o 
  -4   4  14      198.48      192.45      7.81 o 
  -3   4  14      353.64      355.76      9.13 o 
  -2   4  14      142.92      132.74      6.40 o 
  -1   4  14      885.89      901.48     15.71 o 
   0   4  14      554.00      557.74     13.75 o 
   1   4  14      155.36      163.46      9.96 o 
   2   4  14      579.13      591.04     10.30 o 
   3   4  14      240.39      238.01     13.83 o 
   4   4  14      332.02      342.67      9.41 o 
   5   4  14      166.92      156.80     10.52 o 
   6   4  14        0.26       -9.44      6.91 o 
   7   4  14       94.42       91.54      9.00 o 
   8   4  14       43.46       51.66      8.86 o 
  -7   5  14      174.96      161.64     12.10 o 
  -6   5  14       92.90       82.80      9.17 o 
  -5   5  14       79.53       77.35     11.59 o 
  -4   5  14      575.21      556.10     15.47 o 
  -3   5  14        0.58        0.79      6.10 o 
  -2   5  14      769.44      760.59     14.05 o 
  -1   5  14      305.13      339.73     13.84 o 
   0   5  14      651.04      670.01     20.21 o 
   1   5  14      759.09      762.12     45.74 o 
   2   5  14        0.37      -10.31      9.77 o 
   3   5  14      322.78      356.67     13.19 o 
   4   5  14      248.27      258.53     11.14 o 
   5   5  14       37.99       28.94      8.65 o 
   6   5  14      127.63      119.07     10.61 o 
   7   5  14        3.93        1.74      8.41 o 
  -6   6  14       17.28       23.64      9.17 o 
  -5   6  14       34.37       35.98     10.26 o 
  -4   6  14        0.35       -5.61      8.59 o 
  -3   6  14       49.44       46.19      9.06 o 
  -2   6  14      246.27      245.68     14.61 o 
  -1   6  14      228.60      271.59     20.92 o 
   0   6  14       13.44        4.26     22.81 o 
   1   6  14       21.70       30.85     23.00 o 
   2   6  14       90.04      128.56     28.33 o 
   3   6  14      103.99      119.62     19.37 o 
   4   6  14        4.29       10.00     17.29 o 
   5   6  14        9.62       18.40     10.62 o 
  -4   7  14      131.30      125.60     21.77 o 
  -3   7  14       26.46       29.61     19.55 o 
  -2   7  14      249.44      235.74     38.41 o 
  -1   7  14        3.78       -6.28     16.60 o 
   0   7  14      125.35      107.24     30.47 o 
   1   7  14      277.91      310.46     38.05 o 
   2   7  14        3.75      -11.45     23.45 o 
   3   7  14      286.80      245.95     34.20 o 
  -9   1  15      339.79      360.28     17.15 o 
  -8   1  15       16.26       19.37     10.06 o 
  -7   1  15      629.99      615.89     10.13 o 
  -6   1  15      768.48      766.63     10.59 o 
  -5   1  15      351.21      353.12      7.18 o 
  -4   1  15     3001.82     2922.95     24.19 o 
  -3   1  15       41.75       41.20      2.71 o 
  -2   1  15     4973.63     4995.85     31.70 o 
  -1   1  15     3379.60     3275.13     21.70 o 
   0   1  15     1391.78     1348.81     10.47 o 
   1   1  15     6209.57     6119.69     43.17 o 
   2   1  15      158.74      162.13      3.44 o 
   3   1  15     2081.36     2103.70     16.59 o 
   4   1  15      717.43      685.05      8.57 o 
   5   1  15      124.12      129.86      5.21 o 
   6   1  15     1085.99     1056.71     13.51 o 
   7   1  15       15.76       20.54      6.18 o 
   8   1  15      484.63      461.54     11.03 o 
   9   1  15      124.29      148.18      8.72 o 
  -9   2  15        2.25        6.23      8.38 o 
  -8   2  15       27.06       28.48      6.06 o 
  -7   2  15       16.33       25.29      5.72 o 
  -6   2  15       80.94       88.39      6.26 o 
  -5   2  15       42.86       60.04      4.40 o 
  -4   2  15        1.12        3.31      3.36 o 
  -3   2  15     1409.34     1327.14     13.05 o 
  -2   2  15       89.58       91.05      4.43 o 
  -1   2  15     2478.78     2381.21     17.43 o 
   0   2  15      564.52      591.23      6.29 o 
   1   2  15      147.04      157.98      4.17 o 
   2   2  15      326.51      323.09      6.06 o 
   3   2  15      339.43      303.85      6.28 o 
   4   2  15       11.08        8.94      3.66 o 
   5   2  15      372.67      356.63      7.71 o 
   6   2  15        2.31        0.94      4.70 o 
   7   2  15       44.68       44.53      6.94 o 
   8   2  15       49.65       49.64      8.27 o 
   9   2  15       13.06       -0.97      7.58 o 
  -9   3  15       68.23       53.84      8.00 o 
  -8   3  15        2.89        0.86      7.43 o 
  -7   3  15      174.70      177.56      8.49 o 
  -6   3  15      132.06      144.18      7.48 o 
  -5   3  15      106.40      116.42      7.00 o 
  -4   3  15     1520.79     1445.04     15.99 o 
  -3   3  15       15.32       13.57      4.42 o 
  -2   3  15     3048.41     2937.64     25.86 o 
  -1   3  15      666.89      692.41     10.22 o 
   0   3  15      314.84      319.19      7.44 o 
   1   3  15     3225.61     3230.93     31.05 o 
   2   3  15      236.57      205.66      6.63 o 
   3   3  15     1117.15     1069.76     12.05 o 
   4   3  15      493.49      459.72      9.12 o 
   5   3  15        2.30       -4.54      5.14 o 
   6   3  15      527.17      477.01     11.48 o 
   7   3  15       26.78       28.31      8.08 o 
   8   3  15      126.04      120.77      9.89 o 
  -8   4  15      258.67      267.96     11.65 o 
  -7   4  15       58.19       56.79      8.27 o 
  -6   4  15      157.01      139.27      8.61 o 
  -5   4  15      273.58      271.01      9.67 o 
  -4   4  15        8.02        0.67      5.49 o 
  -3   4  15      839.18      803.90     14.49 o 
  -2   4  15       91.30       89.22      5.97 o 
  -1   4  15      420.57      412.45     11.27 o 
   0   4  15     1150.16     1157.11     20.51 o 
   1   4  15        5.67        0.74      5.97 o 
   2   4  15     1062.19     1003.80     15.17 o 
   3   4  15       10.15        7.20      5.68 o 
   4   4  15      159.96      178.22      7.85 o 
   5   4  15      145.06      144.98      8.43 o 
   6   4  15       36.89       30.36      7.63 o 
   7   4  15      221.24      230.65     10.70 o 
   8   4  15       16.52       17.10      8.53 o 
  -7   5  15      361.53      339.68     27.76 o 
  -6   5  15        1.78       -6.16      8.08 o 
  -5   5  15       25.45       17.12      7.62 o 
  -4   5  15       18.04       12.37      7.24 o 
  -3   5  15      143.59      136.49      7.91 o 
  -2   5  15      124.07      121.54      9.83 o 
  -1   5  15      125.95      136.28     10.90 o 
   0   5  15        1.41       -5.63      8.18 o 
   1   5  15      246.69      299.20     20.18 o 
   2   5  15       25.16       25.41     13.49 o 
   3   5  15      157.89      185.33     11.43 o 
   4   5  15       78.25       70.66      8.73 o 
   5   5  15       75.24       57.40      9.23 o 
   6   5  15       95.26      113.66     10.67 o 
   7   5  15       38.18       13.01      9.46 o 
  -6   6  15       62.48       58.47      9.64 o 
  -5   6  15      141.95      115.63     11.57 o 
  -4   6  15       59.74       53.34      9.62 o 
  -3   6  15      450.88      452.25     21.50 o 
  -2   6  15       26.54       34.08     11.25 o 
  -1   6  15      369.87      382.49     19.59 o 
   0   6  15      566.60      507.35     38.91 o 
   1   6  15        0.66        6.69     23.29 o 
   2   6  15      436.39      420.44     35.93 o 
   3   6  15      151.01       97.23     28.92 o 
   4   6  15       85.35      107.81     20.47 o 
   5   6  15      135.65      109.01     12.20 o 
  -3   7  15        2.53        7.14     14.04 o 
  -2   7  15        5.24       30.20     22.03 o 
  -1   7  15       14.12       16.41     17.71 o 
   0   7  15       62.28       67.22     28.78 o 
   1   7  15       18.71       24.04     26.23 o 
   2   7  15        0.47       28.14     25.84 o 
   3   7  15        7.67      -17.87     23.41 o 
  -9   0  16       13.75       25.84     19.90 o 
  -8   0  16      386.37      389.72     29.92 o 
  -7   0  16      410.34      416.61     14.11 o 
  -6   0  16      321.29      314.37     23.09 o 
  -5   0  16     2828.84     2688.80     67.03 o 
  -4   0  16      158.32      180.32      5.37 o 
  -3   0  16     4300.50     4424.18     38.64 o 
  -2   0  16      808.59      758.44      9.72 o 
  -1   0  16     1160.49     1072.67     11.99 o 
   0   0  16     5235.75     5192.00     45.63 o 
   1   0  16      128.48      156.12      4.72 o 
   2   0  16     1395.12     1282.99     13.71 o 
   3   0  16     1805.60     1798.65     21.51 o 
   4   0  16      639.25      609.20     10.35 o 
   5   0  16     4914.56     4743.00     54.16 o 
   6   0  16      408.75      382.21     13.28 o 
   7   0  16      810.21      780.31     16.59 o 
   8   0  16      104.25      111.53      9.94 o 
   9   0  16        5.94        8.45      9.79 o 
  -9   1  16        8.14       15.98      8.77 o 
  -8   1  16       12.56        7.27      5.74 o 
  -7   1  16      246.32      250.62      8.37 o 
  -6   1  16        4.51        0.88      3.95 o 
  -5   1  16      447.06      422.05      7.91 o 
  -4   1  16        5.33        1.40      3.03 o 
  -3   1  16       67.78       78.24      3.16 o 
  -2   1  16      125.06      118.84      2.97 o 
  -1   1  16     1185.20     1227.75     10.31 o 
   0   1  16        2.18        4.71      1.77 o 
   1   1  16      454.58      474.57      7.94 o 
   2   1  16      206.07      220.86      4.17 o 
   3   1  16       91.97      102.20      3.75 o 
   4   1  16       13.27       11.15      3.29 o 
   5   1  16        9.20        2.01      3.78 o 
   6   1  16        2.36       -0.82      4.62 o 
   7   1  16        9.88       12.69      5.25 o 
   8   1  16        3.10       -3.14      6.32 o 
   9   1  16        2.57       -7.53      6.89 o 
  -9   2  16        0.25       -2.59      9.49 o 
  -8   2  16      388.92      380.44     10.14 o 
  -7   2  16       66.86       70.24      6.18 o 
  -6   2  16      450.34      410.31      9.70 o 
  -5   2  16     1607.23     1520.56     16.14 o 
  -4   2  16      186.55      177.87      5.65 o 
  -3   2  16     2993.84     2993.09     23.52 o 
  -2   2  16     1355.80     1330.56     13.58 o 
  -1   2  16      241.32      251.48      5.05 o 
   0   2  16     6925.47     6773.61     43.32 o 
   1   2  16       62.86       62.53      3.15 o 
   2   2  16     2764.82     2634.08     21.80 o 
   3   2  16      428.94      446.64      8.05 o 
   4   2  16      274.92      277.57      8.07 o 
   5   2  16      895.75      861.61     12.05 o 
   6   2  16        1.50        3.61      5.30 o 
   7   2  16      255.78      273.59     11.67 o 
   8   2  16      213.71      207.98     11.80 o 
   9   2  16       39.88       30.29      8.76 o 
  -9   3  16      107.59      120.08     11.11 o 
  -8   3  16        4.48        0.13      6.85 o 
  -7   3  16      104.73      107.71      7.71 o 
  -6   3  16      113.31      113.78      7.19 o 
  -5   3  16      106.65      112.99      6.87 o 
  -4   3  16      761.82      730.60     12.00 o 
  -3   3  16       42.21       38.12      5.18 o 
  -2   3  16     1438.64     1415.62     15.32 o 
  -1   3  16      304.31      292.44      9.28 o 
   0   3  16       53.98       68.87      6.03 o 
   1   3  16      235.09      241.52      7.78 o 
   2   3  16      709.96      682.60     11.72 o 
   3   3  16      833.68      808.70     10.47 o 
   4   3  16      420.41      401.40      8.81 o 
   5   3  16      249.50      260.56      8.57 o 
   6   3  16      230.91      264.50      9.76 o 
   7   3  16       30.71       44.30      8.31 o 
   8   3  16       93.85       92.74      9.67 o 
  -8   4  16       80.13       89.96      9.37 o 
  -7   4  16        2.18        3.96      7.60 o 
  -6   4  16        8.30       -2.79      6.79 o 
  -5   4  16      393.99      391.99     11.03 o 
  -4   4  16       21.59       22.21      5.89 o 
  -3   4  16      957.94      944.09     14.53 o 
  -2   4  16      496.44      476.57     11.98 o 
  -1   4  16      440.87      437.41     11.78 o 
   0   4  16      822.32      834.07     17.36 o 
   1   4  16        1.66        0.19      6.76 o 
   2   4  16      288.97      291.90     10.24 o 
   3   4  16      383.05      365.69     10.15 o 
   4   4  16      147.37      156.24      8.46 o 
   5   4  16      211.90      212.62      9.47 o 
   6   4  16        0.17       -3.89      7.15 o 
   7   4  16       20.27       13.15      8.04 o 
   8   4  16      107.97       98.58     10.51 o 
  -7   5  16       68.07       40.99      9.04 o 
  -6   5  16      166.24      180.62     13.71 o 
  -5   5  16      114.89      124.53      9.90 o 
  -4   5  16      438.57      442.73     13.95 o 
  -3   5  16       27.47       24.05      6.54 o 
  -2   5  16      524.03      496.69     26.01 o 
  -1   5  16      572.67      575.22     15.02 o 
   0   5  16       51.14       38.04      9.26 o 
   1   5  16      592.15      590.84     35.09 o 
   2   5  16       50.98       62.68     23.54 o 
   3   5  16      437.39      446.75     16.03 o 
   4   5  16      109.87      109.53     10.82 o 
   5   5  16       35.56       39.08      9.05 o 
   6   5  16      281.45      284.42     12.76 o 
   7   5  16       59.75       44.99     10.18 o 
  -6   6  16        0.91       -4.12      8.68 o 
  -5   6  16       34.42       35.02     10.34 o 
  -4   6  16        4.57      -16.83      8.65 o 
  -3   6  16        1.52        5.46      9.43 o 
  -2   6  16       70.18       75.70     12.11 o 
  -1   6  16       30.33       34.58     13.28 o 
   0   6  16       27.94       54.12     26.41 o 
   1   6  16       43.22       43.22     25.73 o 
   2   6  16        1.45      -18.26     22.56 o 
   3   6  16       31.35      -13.46     23.59 o 
   4   6  16       14.66      -36.75     22.88 o 
   5   6  16       22.11       10.08     14.66 o 
  -3   7  16       52.14       25.78     14.44 o 
  -2   7  16      219.92      207.60     23.97 o 
  -1   7  16      436.48      403.98     45.41 o 
   0   7  16       26.04       62.73     28.46 o 
   1   7  16      262.98      245.64     36.27 o 
   2   7  16        8.57      -19.40     24.04 o 
   3   7  16       30.00       -2.32     25.43 o 
  -9   1  17       78.05       79.24     10.75 o 
  -8   1  17       73.27       83.57      8.54 o 
  -7   1  17      414.10      403.26      9.01 o 
  -6   1  17     1115.35     1106.40     14.29 o 
  -5   1  17      426.92      423.65      8.13 o 
  -4   1  17     1516.53     1569.06     15.97 o 
  -3   1  17     2102.94     1992.67     16.14 o 
  -2   1  17     2164.71     2057.23     14.43 o 
  -1   1  17     6429.44     6359.65     40.73 o 
   0   1  17      726.98      746.41      6.50 o 
   1   1  17     3710.23     3657.97     25.34 o 
   2   1  17      805.70      789.43      7.70 o 
   3   1  17     2429.82     2366.32     21.17 o 
   4   1  17     1773.42     1676.45     15.38 o 
   5   1  17        2.31       -1.46      3.89 o 
   6   1  17      788.29      742.38     15.97 o 
   7   1  17      490.58      471.87      9.74 o 
   8   1  17       54.46       54.76      6.94 o 
   9   1  17      105.65      108.98      8.56 o 
  -9   2  17        2.30        0.65      6.73 o 
  -8   2  17      136.57      151.59      7.55 o 
  -7   2  17        3.21       -2.30      5.36 o 
  -6   2  17       62.66       56.33      5.25 o 
  -5   2  17      519.85      482.14     12.74 o 
  -4   2  17       48.40       59.80      4.98 o 
  -3   2  17      716.59      701.66      9.64 o 
  -2   2  17      500.15      469.04      7.57 o 
  -1   2  17        2.74       -2.87      2.55 o 
   0   2  17      949.64      882.54      8.20 o 
   1   2  17        3.55        4.54      2.62 o 
   2   2  17      310.72      312.88      7.14 o 
   3   2  17       41.42       51.74      4.34 o 
   4   2  17       37.96       45.26      4.68 o 
   5   2  17      254.27      278.01      7.84 o 
   6   2  17        3.37       -3.58      5.45 o 
   7   2  17       32.70       44.87      7.76 o 
   8   2  17       11.82        6.07      7.81 o 
   9   2  17        1.02       -2.79      7.81 o 
  -9   3  17      109.07      131.09      9.01 o 
  -8   3  17       25.02       23.70      7.43 o 
  -7   3  17      275.76      271.89     10.04 o 
  -6   3  17      674.78      665.18     13.30 o 
  -5   3  17       47.93       40.41      6.00 o 
  -4   3  17     1680.48     1550.25     20.32 o 
  -3   3  17      695.07      671.70     17.13 o 
  -2   3  17      944.04      927.43     13.21 o 
  -1   3  17      994.67      991.19     13.44 o 
   0   3  17       56.65       64.83      6.14 o 
   1   3  17      623.25      658.03     12.77 o 
   2   3  17     1127.47     1121.53     15.83 o 
   3   3  17      763.84      729.29     10.56 o 
   4   3  17      610.85      556.03     10.75 o 
   5   3  17        9.87       16.45      6.13 o 
   6   3  17      302.27      336.48     14.51 o 
   7   3  17       99.96      113.99      9.44 o 
   8   3  17      145.49      165.57     10.83 o 
  -8   4  17      100.67      101.34      9.98 o 
  -7   4  17        9.18        9.86      8.02 o 
  -6   4  17       10.06        4.33      6.83 o 
  -5   4  17      376.38      373.43     11.96 o 
  -4   4  17       45.48       34.92      6.69 o 
  -3   4  17     1044.16     1011.01     18.29 o 
  -2   4  17      245.92      248.46     10.00 o 
  -1   4  17      101.51      110.81      8.35 o 
   0   4  17     1282.23     1252.59     25.80 o 
   1   4  17        0.50       -2.06      7.41 o 
   2   4  17     1490.93     1502.43     27.15 o 
   3   4  17      130.12      133.05      8.41 o 
   4   4  17      226.92      240.65     10.39 o 
   5   4  17      297.07      303.89     10.55 o 
   6   4  17      103.37      109.15      8.88 o 
   7   4  17       18.16       16.53      8.68 o 
  -7   5  17        6.78       -5.04      8.39 o 
  -6   5  17       79.64       72.54     12.85 o 
  -5   5  17        5.08       -4.70      7.47 o 
  -4   5  17      107.44      108.10      8.66 o 
  -3   5  17       12.88       14.25      7.89 o 
  -2   5  17       75.66       75.04      9.48 o 
  -1   5  17      146.30      155.41     13.91 o 
   0   5  17        0.84       -1.50      8.68 o 
   1   5  17      261.11      288.52     16.36 o 
   2   5  17       96.34      107.38     26.62 o 
   3   5  17       97.32      129.33     25.82 o 
   4   5  17      158.61      181.73     14.50 o 
   5   5  17        6.04        5.88      8.58 o 
   6   5  17       50.44       52.72     12.26 o 
  -5   6  17      297.39      272.98     19.73 o 
  -4   6  17        1.22      -12.23      8.80 o 
  -3   6  17      265.07      277.77     17.92 o 
  -2   6  17      325.50      347.55     23.98 o 
  -1   6  17       42.01       18.53     14.94 o 
   0   6  17      370.38      506.73     45.49 o 
   1   6  17        0.97        5.51     24.23 o 
   2   6  17       90.65       57.24     26.05 o 
   3   6  17      194.44      175.83     32.22 o 
   4   6  17       18.62       18.53     27.16 o 
   5   6  17      431.58      421.93     22.83 o 
  -3   7  17        3.76       -7.16     13.71 o 
  -2   7  17        1.57       -1.84     18.34 o 
  -1   7  17        0.60       -2.50     17.39 o 
   0   7  17        0.14       26.78     28.56 o 
   1   7  17        0.49       -9.20     25.25 o 
   2   7  17       13.65       12.80     25.14 o 
  -9   0  18      148.81      170.63     26.14 o 
  -8   0  18      534.98      528.73     17.19 o 
  -7   0  18      739.17      720.00     19.52 o 
  -6   0  18      553.76      549.61     16.69 o 
  -5   0  18     2292.12     2242.60     34.17 o 
  -4   0  18      127.58      133.13      7.02 o 
  -3   0  18     2359.57     2300.80     22.40 o 
  -2   0  18     2779.05     2691.56     28.65 o 
  -1   0  18      274.65      262.45      6.15 o 
   0   0  18     7658.21     7577.26     64.04 o 
   1   0  18      258.39      243.79      6.42 o 
   2   0  18     2527.04     2348.92     24.96 o 
   3   0  18     3543.08     3450.56     34.92 o 
   4   0  18       64.40       68.10      5.82 o 
   5   0  18     3067.54     2977.27     37.08 o 
   6   0  18      191.05      201.74      9.97 o 
   7   0  18      158.57      161.97     11.73 o 
   8   0  18       60.74       48.50     10.95 o 
   9   0  18        0.23        6.09     10.14 o 
  -9   1  18        2.15       -5.17      8.95 o 
  -8   1  18        2.17        5.87      6.79 o 
  -7   1  18       12.53        8.45      6.13 o 
  -6   1  18      326.88      325.63      8.15 o 
  -5   1  18       42.92       41.92      6.90 o 
  -4   1  18      287.13      298.85      7.23 o 
  -3   1  18       69.56       52.46      3.48 o 
  -2   1  18       29.83       28.07      2.79 o 
  -1   1  18       20.09       15.60      3.06 o 
   0   1  18        9.30        7.60      2.12 o 
   1   1  18       26.18       31.27      2.99 o 
   2   1  18        5.43        4.15      2.51 o 
   3   1  18       31.21       28.92      3.85 o 
   4   1  18       42.75       45.77      4.16 o 
   5   1  18       15.76       15.92      4.46 o 
   6   1  18      158.13      172.99      9.10 o 
   7   1  18        6.11       10.71      5.57 o 
   8   1  18       37.22       32.62      6.82 o 
   9   1  18        6.83        4.33      7.27 o 
  -9   2  18        7.96        7.15      9.10 o 
  -8   2  18      371.09      384.49     10.45 o 
  -7   2  18      285.72      269.52     10.46 o 
  -6   2  18        2.98       -0.52      4.59 o 
  -5   2  18     1812.00     1735.46     19.16 o 
  -4   2  18      970.34      960.37     12.41 o 
  -3   2  18     2211.92     2154.58     20.88 o 
  -2   2  18     1131.80     1083.56     14.57 o 
  -1   2  18      158.42      175.96      4.21 o 
   0   2  18     1881.37     1817.17     13.17 o 
   1   2  18      399.27      389.99      6.23 o 
   2   2  18     1672.93     1597.95     16.59 o 
   3   2  18     1630.98     1546.29     15.88 o 
   4   2  18       77.48       75.88      5.17 o 
   5   2  18     1090.50     1066.03     13.87 o 
   6   2  18       87.92      100.36      7.08 o 
   7   2  18       91.84       85.86      8.56 o 
   8   2  18      196.74      199.25     10.81 o 
   9   2  18        5.23        5.67      8.06 o 
  -9   3  18       38.34       31.71      7.79 o 
  -8   3  18       33.23       32.98      7.71 o 
  -7   3  18      123.91      127.19      8.27 o 
  -6   3  18      416.86      405.77     11.23 o 
  -5   3  18       10.87       12.10      5.63 o 
  -4   3  18      589.40      554.85     12.65 o 
  -3   3  18      259.70      268.39      8.20 o 
  -2   3  18      429.55      392.33      9.72 o 
  -1   3  18      465.74      464.08      9.35 o 
   0   3  18        3.23        5.21      5.03 o 
   1   3  18      937.92      990.62     16.51 o 
   2   3  18      352.94      332.93      8.77 o 
   3   3  18      306.59      296.85      7.49 o 
   4   3  18      350.48      355.02      9.35 o 
   5   3  18      191.12      215.15      8.89 o 
   6   3  18      277.62      303.58     11.32 o 
   7   3  18       88.42      100.40     10.77 o 
   8   3  18       95.71      115.68     10.21 o 
  -8   4  18      135.91      124.45     13.49 o 
  -7   4  18       62.48       67.53      8.97 o 
  -6   4  18       22.35       20.88      7.26 o 
  -5   4  18      196.56      211.03      9.33 o 
  -4   4  18      189.08      192.63      8.86 o 
  -3   4  18      227.32      221.88     11.20 o 
  -2   4  18      490.59      508.93     12.28 o 
  -1   4  18        2.00       -4.81      6.81 o 
   0   4  18     1035.02     1065.23     21.66 o 
   1   4  18      126.64      155.01     10.71 o 
   2   4  18      770.69      776.35     19.90 o 
   3   4  18       79.94       86.47      9.00 o 
   4   4  18        7.41       15.63      8.08 o 
   5   4  18      181.37      195.44     10.22 o 
   6   4  18      111.63      111.38      9.65 o 
   7   4  18       99.73       68.30      9.75 o 
  -7   5  18       77.43       73.94      9.60 o 
  -6   5  18      249.18      269.59     12.42 o 
  -5   5  18        1.12        2.39      7.68 o 
  -4   5  18      448.46      426.05     20.35 o 
  -3   5  18      197.30      199.10     13.07 o 
  -2   5  18      350.25      378.82     13.86 o 
  -1   5  18      332.67      353.95     13.40 o 
   0   5  18        0.00       -9.66      8.75 o 
   1   5  18      610.00      709.29     56.47 o 
   2   5  18      571.44      526.04     38.28 o 
   3   5  18      383.83      403.01     24.61 o 
   4   5  18      471.74      463.28     17.29 o 
   5   5  18        5.07       -4.02      9.31 o 
   6   5  18       49.94       22.38     10.44 o 
  -5   6  18        5.96       -6.72      9.18 o 
  -4   6  18        0.54        7.09      9.98 o 
  -3   6  18       35.51       18.86     11.85 o 
  -2   6  18        7.60       21.70     11.49 o 
  -1   6  18        8.99      -11.59     12.48 o 
   0   6  18       86.67      128.06     32.08 o 
   1   6  18      156.98      202.69     33.15 o 
   2   6  18      136.03      119.02     29.33 o 
   3   6  18       15.33       11.86     24.96 o 
   4   6  18        2.24      -45.81     22.91 o 
   5   6  18        6.93        1.20     17.29 o 
  -2   7  18        6.59      -21.77     17.34 o 
  -1   7  18      321.01      296.67     79.15 o 
   0   7  18       23.79       24.65     18.08 o 
   1   7  18      181.77      138.80     31.88 o 
   2   7  18        7.95       12.66     25.57 o 
  -9   1  19      324.74      339.69     19.46 o 
  -8   1  19      187.23      205.01      9.75 o 
  -7   1  19      207.73      225.47      8.07 o 
  -6   1  19     1143.92     1104.36     18.21 o 
  -5   1  19       86.52       99.05      6.29 o 
  -4   1  19     1577.04     1524.64     16.95 o 
  -3   1  19     1804.18     1773.86     17.64 o 
  -2   1  19      756.15      747.46      9.08 o 
  -1   1  19     4944.38     4843.93     31.18 o 
   0   1  19      300.86      293.82      5.24 o 
   1   1  19     3587.42     3503.04     28.08 o 
   2   1  19     3237.43     3139.43     23.08 o 
   3   1  19      186.36      201.39      7.47 o 
   4   1  19     1913.44     1842.90     18.33 o 
   5   1  19      113.92      128.87      5.74 o 
   6   1  19      293.47      316.24      8.41 o 
   7   1  19      135.56      160.15      7.48 o 
   8   1  19       23.67        8.24      6.58 o 
   9   1  19      136.39      137.47      9.14 o 
  -9   2  19        4.19       -0.77     11.15 o 
  -8   2  19       41.79       34.63      6.42 o 
  -7   2  19      176.19      182.34     11.67 o 
  -6   2  19        2.23        5.38      4.81 o 
  -5   2  19      266.68      270.96      7.89 o 
  -4   2  19       41.48       25.60      4.56 o 
  -3   2  19       24.68       19.09      4.71 o 
  -2   2  19      179.03      189.24      5.76 o 
  -1   2  19      130.65      129.83      5.05 o 
   0   2  19     1930.38     1917.47     14.89 o 
   1   2  19       17.23       16.75      3.95 o 
   2   2  19      646.38      595.82     10.10 o 
   3   2  19      288.30      305.72      8.14 o 
   4   2  19       10.52        8.35      4.42 o 
   5   2  19      253.81      281.26      8.08 o 
   6   2  19        1.20       -9.03      5.72 o 
   7   2  19       18.56        8.00      7.58 o 
   8   2  19       15.23       11.87      7.94 o 
  -9   3  19      162.61      185.45     15.15 o 
  -8   3  19      148.93      146.56     10.14 o 
  -7   3  19       22.99       14.15      6.99 o 
  -6   3  19      513.58      496.50     12.12 o 
  -5   3  19       67.78       69.05      6.99 o 
  -4   3  19      416.10      382.25      9.65 o 
  -3   3  19      379.19      376.16     12.24 o 
  -2   3  19       78.36       84.38      8.60 o 
  -1   3  19     1587.09     1546.79     24.03 o 
   0   3  19       32.63       39.47      7.13 o 
   1   3  19     1386.73     1355.22     19.58 o 
   2   3  19      864.19      876.50     14.49 o 
   3   3  19      172.91      193.23      7.47 o 
   4   3  19      989.85      951.39     14.22 o 
   5   3  19        2.34       -1.28      6.73 o 
   6   3  19      106.83       99.22      9.55 o 
   7   3  19      161.89      149.53     10.34 o 
   8   3  19        0.48      -15.56     10.21 o 
  -8   4  19      125.76      117.08     11.84 o 
  -7   4  19       81.47       75.65      8.76 o 
  -6   4  19        1.17       -1.40      7.34 o 
  -5   4  19      477.68      457.63     13.72 o 
  -4   4  19      146.40      147.44      8.33 o 
  -3   4  19      521.41      528.02     12.74 o 
  -2   4  19      778.07      745.43     14.55 o 
  -1   4  19      103.65      115.31      9.08 o 
   0   4  19     1113.03     1108.46     20.08 o 
   1   4  19      283.69      326.04     13.70 o 
   2   4  19       97.82      118.24      8.60 o 
   3   4  19      952.66      957.42     19.22 o 
   4   4  19       10.83       19.76      8.31 o 
   5   4  19      173.21      180.01     11.91 o 
   6   4  19        8.26       11.96      8.34 o 
   7   4  19       12.01        5.65      8.90 o 
  -7   5  19       29.94        7.36      9.00 o 
  -6   5  19      235.75      229.12     16.93 o 
  -5   5  19       12.29        2.82      7.78 o 
  -4   5  19      349.50      344.12     18.25 o 
  -3   5  19       42.28       35.97      9.48 o 
  -2   5  19        0.54       16.50      8.72 o 
  -1   5  19      597.14      634.79     16.22 o 
   0   5  19        1.06       10.95      9.29 o 
   1   5  19       75.03       98.24     17.72 o 
   2   5  19       14.51       -0.82     21.93 o 
   3   5  19      212.63      252.58     23.63 o 
   4   5  19      199.00      192.42     16.22 o 
   5   5  19       57.40       41.60     12.62 o 
   6   5  19       50.84       30.99     10.78 o 
  -5   6  19      164.64      159.05     15.57 o 
  -4   6  19       31.38       17.42     10.53 o 
  -3   6  19      104.80       99.71     13.53 o 
  -2   6  19      185.43      211.80     15.08 o 
  -1   6  19       16.03       16.85     13.15 o 
   0   6  19      510.06      520.59     29.28 o 
   1   6  19       94.17       80.22     28.83 o 
   2   6  19      230.89      247.96     34.50 o 
   3   6  19      239.38      199.82     33.31 o 
   4   6  19        0.29       11.70     27.07 o 
  -2   7  19       33.16       28.07     21.06 o 
  -1   7  19       27.06       45.00     26.74 o 
   0   7  19        1.57       17.26     38.75 o 
   1   7  19        0.05       19.81     27.03 o 
  -9   0  20       11.01       11.90      8.71 o 
  -8   0  20       66.58       77.22     10.42 o 
  -7   0  20      774.77      757.17     36.67 o 
  -6   0  20       77.28       93.41     17.61 o 
  -5   0  20     2317.06     2307.74     43.51 o 
  -4   0  20      945.62      904.39     16.64 o 
  -3   0  20     1075.10     1089.05     18.25 o 
  -2   0  20     4903.86     4677.14     66.99 o 
  -1   0  20      177.83      195.14      7.28 o 
   0   0  20     4255.34     4204.11     38.01 o 
   1   0  20     3054.80     3001.75     28.83 o 
   2   0  20      794.93      763.78     15.13 o 
   3   0  20     1480.19     1445.26     18.15 o 
   4   0  20       13.11       10.55      5.05 o 
   5   0  20       75.32       94.63      8.13 o 
   6   0  20      621.29      604.32     14.84 o 
   7   0  20      146.59      161.01     10.73 o 
   8   0  20      618.56      572.04     16.07 o 
   9   0  20       15.45       20.88     10.75 o 
  -9   1  20        3.86       13.46      6.69 o 
  -8   1  20       20.22       11.86      6.44 o 
  -7   1  20       11.50       10.52      5.88 o 
  -6   1  20       25.93       36.30      5.19 o 
  -5   1  20        1.02       -5.26      4.35 o 
  -4   1  20       69.41       90.73      5.48 o 
  -3   1  20       27.98       24.87      4.16 o 
  -2   1  20      171.89      196.02      5.08 o 
  -1   1  20      292.41      334.77      7.57 o 
   0   1  20       44.35       50.61      3.10 o 
   1   1  20      303.14      326.07      9.29 o 
   2   1  20        3.29        5.46      2.89 o 
   3   1  20       75.53       82.00      4.52 o 
   4   1  20      158.08      181.24      6.40 o 
   5   1  20      249.58      273.83      7.32 o 
   6   1  20      254.05      264.60      8.15 o 
   7   1  20       11.40        6.69      5.92 o 
   8   1  20        6.52        2.25      6.66 o 
   9   1  20        3.21        2.21      7.48 o 
  -9   2  20      110.49      125.20     10.04 o 
  -8   2  20       51.92       53.50      7.35 o 
  -7   2  20      427.29      445.23     12.17 o 
  -6   2  20        0.85       -2.31      4.88 o 
  -5   2  20      518.24      521.98     10.57 o 
  -4   2  20      667.31      623.01     10.28 o 
  -3   2  20      814.66      779.42     12.94 o 
  -2   2  20     3550.18     3476.69     30.66 o 
  -1   2  20      242.46      246.34      5.72 o 
   0   2  20     2056.31     2046.02     18.35 o 
   1   2  20     1236.34     1187.93     13.97 o 
   2   2  20      127.84      167.10      6.12 o 
   3   2  20     2362.52     2255.41     21.18 o 
   4   2  20       23.74       21.00      4.92 o 
   5   2  20      594.57      554.65     10.46 o 
   6   2  20      403.90      425.41     12.16 o 
   7   2  20      135.18      120.22      9.39 o 
   8   2  20      232.73      246.13     10.98 o 
  -8   3  20      112.64      122.11      9.25 o 
  -7   3  20        4.12       -1.36      7.85 o 
  -6   3  20      241.23      244.61     15.78 o 
  -5   3  20       38.49       41.64      6.76 o 
  -4   3  20      359.49      353.39      9.96 o 
  -3   3  20      505.21      483.51     12.34 o 
  -2   3  20      206.06      229.78      8.53 o 
  -1   3  20      993.25      995.19     15.16 o 
   0   3  20      180.29      204.78     10.72 o 
   1   3  20      535.35      525.51     12.38 o 
   2   3  20      349.68      365.23     10.44 o 
   3   3  20        6.47        9.20      5.28 o 
   4   3  20      158.96      165.78      7.76 o 
   5   3  20       25.63       25.25      6.91 o 
   6   3  20       96.42      102.83     14.16 o 
   7   3  20       45.41       45.30      8.89 o 
   8   3  20        2.65      -13.44      8.60 o 
  -8   4  20        0.99        4.74      8.35 o 
  -7   4  20      290.78      302.94     11.61 o 
  -6   4  20       12.07       -1.84      8.98 o 
  -5   4  20      189.33      175.65      9.12 o 
  -4   4  20       65.21       49.97      9.86 o 
  -3   4  20       56.80       43.42      7.52 o 
  -2   4  20      569.60      580.07     13.22 o 
  -1   4  20       18.32       13.04      7.62 o 
   0   4  20      363.35      370.11     12.87 o 
   1   4  20      687.36      699.89     21.92 o 
   2   4  20      124.21      119.25      9.47 o 
   3   4  20      595.83      604.42     17.59 o 
   4   4  20        4.15      -13.36      7.87 o 
   5   4  20      124.80      145.62     11.17 o 
   6   4  20       48.49       22.48      9.96 o 
   7   4  20       12.88        4.34      9.01 o 
  -7   5  20       46.41       30.17      9.47 o 
  -6   5  20       95.41       81.99     13.68 o 
  -5   5  20       36.31       34.23      8.27 o 
  -4   5  20      199.41      204.90     15.05 o 
  -3   5  20      523.26      532.77     19.47 o 
  -2   5  20      100.83       91.42     10.24 o 
  -1   5  20      881.11      895.25     19.17 o 
   0   5  20      153.17      166.06     12.90 o 
   1   5  20      329.70      380.26     24.15 o 
   2   5  20      305.38      308.57     36.16 o 
   3   5  20        0.81        8.39     15.59 o 
   4   5  20      148.56      158.55     15.55 o 
   5   5  20       22.03        8.74     11.78 o 
   6   5  20      112.60      129.95     12.35 o 
  -5   6  20        1.58       -8.84     10.04 o 
  -4   6  20       39.60       32.03     10.65 o 
  -3   6  20       14.90       14.96     12.07 o 
  -2   6  20      108.45       97.25     13.09 o 
  -1   6  20       42.09       48.57     14.26 o 
   0   6  20       12.49      -15.85     16.58 o 
   1   6  20       52.57       37.16     27.35 o 
   2   6  20        5.43      -22.27     23.57 o 
   3   6  20        1.14      -36.25     23.11 o 
   4   6  20        9.06      -10.00     25.50 o 
  -1   7  20      137.21      130.08     23.73 o 
   0   7  20      107.90       73.07     20.04 o 
   1   7  20      173.87      176.25     71.69 o 
  -9   1  21      107.12      126.72      8.76 o 
  -8   1  21      406.83      426.74     12.18 o 
  -7   1  21       24.44       31.62      7.57 o 
  -6   1  21      918.10      838.03     12.95 o 
  -5   1  21      562.56      526.11     10.99 o 
  -4   1  21     2028.67     1899.23     24.08 o 
  -3   1  21     1757.40     1801.51     20.06 o 
  -2   1  21        0.21       -3.94      3.31 o 
  -1   1  21     1748.48     1716.76     15.56 o 
   0   1  21     3492.96     3431.15     25.82 o 
   1   1  21     1557.07     1560.34     15.74 o 
   2   1  21     1627.78     1564.02     14.48 o 
   3   1  21        3.25       -0.66      3.90 o 
   4   1  21     1202.47     1157.91     12.64 o 
   5   1  21      553.30      527.69      9.28 o 
   6   1  21      877.44      857.90     14.47 o 
   7   1  21      234.08      268.28      8.96 o 
   8   1  21        2.23       -5.56      6.71 o 
  -9   2  21        8.11       11.97      8.33 o 
  -8   2  21        3.42        3.08      6.28 o 
  -7   2  21       63.41       64.34      7.05 o 
  -6   2  21       19.34       10.68      5.24 o 
  -5   2  21      255.93      255.92      8.36 o 
  -4   2  21       27.21       17.34      5.35 o 
  -3   2  21      122.38      117.83      6.50 o 
  -2   2  21      899.43      884.50     13.29 o 
  -1   2  21        1.76        2.46      3.43 o 
   0   2  21      432.67      466.40     10.15 o 
   1   2  21      411.28      405.00      9.76 o 
   2   2  21        4.50        5.97      5.20 o 
   3   2  21      660.74      637.39      9.99 o 
   4   2  21        0.36       -1.39      4.72 o 
   5   2  21       93.16      104.04      8.00 o 
   6   2  21       87.31       91.62      8.01 o 
   7   2  21        0.37       -4.74      7.35 o 
   8   2  21       42.65       59.88      8.74 o 
  -8   3  21       80.85       85.03      8.38 o 
  -7   3  21       39.10       30.38      7.50 o 
  -6   3  21       99.98      102.81      8.12 o 
  -5   3  21      206.58      218.38      9.23 o 
  -4   3  21      421.72      413.06     10.69 o 
  -3   3  21     1762.68     1720.84     23.10 o 
  -2   3  21       79.83       82.53      6.83 o 
  -1   3  21     1905.21     1919.24     29.12 o 
   0   3  21      529.28      530.23     12.72 o 
   1   3  21      478.81      498.84     11.39 o 
   2   3  21      892.45      870.39     14.85 o 
   3   3  21       34.63       36.57      6.37 o 
   4   3  21      593.32      586.14     13.51 o 
   5   3  21      231.15      247.35      9.95 o 
   6   3  21       46.97       57.11      8.68 o 
   7   3  21      129.27      126.82     10.29 o 
   8   3  21       80.92      101.67     12.59 o 
  -7   4  21      337.78      304.78     13.93 o 
  -6   4  21       12.85       -0.56      7.56 o 
  -5   4  21      303.28      316.28     14.57 o 
  -4   4  21      142.79      139.41     10.81 o 
  -3   4  21       16.36        5.10      7.12 o 
  -2   4  21     1048.13     1037.58     19.80 o 
  -1   4  21       26.22       17.77      7.87 o 
   0   4  21      174.10      173.29     12.82 o 
   1   4  21      268.86      331.35     14.31 o 
   2   4  21        5.94        5.31      7.06 o 
   3   4  21      801.07      805.41     22.69 o 
   4   4  21       37.71       49.75     12.74 o 
   5   4  21      377.44      388.68     19.21 o 
   6   4  21       33.13       16.03     10.57 o 
   7   4  21       30.69       25.39      9.48 o 
  -6   5  21       61.81       64.91      9.27 o 
  -5   5  21       77.82       56.13     10.44 o 
  -4   5  21       15.50        8.98      8.36 o 
  -3   5  21      155.62      157.99     11.90 o 
  -2   5  21       31.86       17.70     10.82 o 
  -1   5  21      133.74      117.05     12.42 o 
   0   5  21       78.04       84.82     11.73 o 
   1   5  21       52.88       71.93     18.01 o 
   2   5  21       41.30       41.26     25.80 o 
   3   5  21        0.15        9.46     15.15 o 
   4   5  21       34.78       36.77     13.40 o 
   5   5  21       34.13       34.22     14.17 o 
   6   5  21       17.29       13.96     13.16 o 
  -5   6  21      210.15      165.42     15.46 o 
  -4   6  21      131.12      148.28     12.53 o 
  -3   6  21      111.46       82.28     13.47 o 
  -2   6  21      464.05      484.24     18.72 o 
  -1   6  21       45.64       17.32     13.59 o 
   0   6  21      294.55      313.15     25.64 o 
   1   6  21      234.16      224.10     35.29 o 
   2   6  21       48.91        5.72     24.73 o 
   3   6  21      133.04      131.02     32.08 o 
   4   6  21        5.30      -30.62     24.41 o 
  -9   0  22       12.96       11.66      9.43 o 
  -8   0  22        1.56        2.10      9.55 o 
  -7   0  22      354.96      336.44     31.24 o 
  -6   0  22      541.35      574.11     46.96 o 
  -5   0  22     1117.86     1095.06     26.43 o 
  -4   0  22     1891.80     1849.04     27.18 o 
  -3   0  22        2.33        4.96      5.56 o 
  -2   0  22     3966.44     3814.13     54.17 o 
  -1   0  22      436.24      412.56      8.59 o 
   0   0  22     2490.92     2493.21     41.10 o 
   1   0  22      991.05      962.96     16.02 o 
   2   0  22      256.84      244.78      9.43 o 
   3   0  22     2202.21     2114.89     24.31 o 
   4   0  22      276.37      280.98      9.92 o 
   5   0  22      603.42      540.37     13.92 o 
   6   0  22     1237.79     1165.46     24.80 o 
   7   0  22        0.17        5.07      8.63 o 
   8   0  22      280.53      305.74     18.81 o 
  -9   1  22        9.34        8.17      7.11 o 
  -8   1  22        7.69        2.59      6.89 o 
  -7   1  22       32.42       26.78      9.82 o 
  -6   1  22       82.67       73.59      6.44 o 
  -5   1  22       16.01        9.38      5.40 o 
  -4   1  22      175.72      184.90      7.37 o 
  -3   1  22       80.77      103.00      7.09 o 
  -2   1  22       59.74       65.21      4.73 o 
  -1   1  22       81.03      107.77      4.95 o 
   0   1  22      883.89      940.86      9.64 o 
   1   1  22      190.08      225.02      7.31 o 
   2   1  22      256.39      285.69      7.34 o 
   3   1  22       74.88       73.46      4.97 o 
   4   1  22        5.14        0.62      4.16 o 
   5   1  22        3.38       -1.29      4.92 o 
   6   1  22       39.14       31.01      5.98 o 
   7   1  22       16.86       16.92      6.34 o 
   8   1  22        2.09       -3.06      6.86 o 
  -9   2  22       53.32       53.59     13.24 o 
  -8   2  22       10.73        6.57      6.51 o 
  -7   2  22      672.19      645.50     13.23 o 
  -6   2  22       20.78       23.48      5.66 o 
  -5   2  22     1153.51     1087.53     15.54 o 
  -4   2  22      674.57      656.94     11.99 o 
  -3   2  22       24.22       20.38      5.32 o 
  -2   2  22     2806.33     2747.09     28.84 o 
  -1   2  22     1012.00     1013.89     12.15 o 
   0   2  22     1372.64     1393.67     14.83 o 
   1   2  22     1537.82     1553.05     19.60 o 
   2   2  22       16.31       16.24      5.55 o 
   3   2  22     1832.74     1776.35     19.41 o 
   4   2  22      117.94      135.62      6.71 o 
   5   2  22      214.18      218.00      8.65 o 
   6   2  22      308.28      337.70     11.73 o 
   7   2  22       35.48       26.85      7.99 o 
   8   2  22      130.14      138.45      9.90 o 
  -8   3  22       33.75       16.21      7.54 o 
  -7   3  22       39.37       34.43      8.63 o 
  -6   3  22       27.11       36.35      7.40 o 
  -5   3  22      349.52      366.60     11.21 o 
  -4   3  22       99.66       90.99      8.19 o 
  -3   3  22     1175.75     1128.57     18.01 o 
  -2   3  22        3.40        7.85      5.87 o 
  -1   3  22      598.14      586.48     14.34 o 
   0   3  22      134.33      140.65      8.75 o 
   1   3  22      247.97      286.45      9.54 o 
   2   3  22      313.59      341.02     10.88 o 
   3   3  22        1.16      -11.72      6.54 o 
   4   3  22      487.92      482.87     11.76 o 
   5   3  22       98.25       96.90      8.87 o 
   6   3  22       24.89       20.28      8.23 o 
   7   3  22       55.57       51.97      9.39 o 
  -7   4  22       83.73       81.36     10.32 o 
  -6   4  22       48.54       49.72      9.33 o 
  -5   4  22      191.04      189.68     12.77 o 
  -4   4  22      363.12      362.71     19.48 o 
  -3   4  22       20.28       16.20      7.44 o 
  -2   4  22      505.90      498.13     14.65 o 
  -1   4  22       78.32       69.15     10.70 o 
   0   4  22      106.74      127.22     10.02 o 
   1   4  22      336.71      358.34     13.40 o 
   2   4  22       60.70       54.73     10.26 o 
   3   4  22      664.58      655.99     20.39 o 
   4   4  22       98.50      100.67     13.96 o 
   5   4  22      157.94      137.55     11.91 o 
   6   4  22       48.71       47.20     10.53 o 
   7   4  22        6.06      -15.31      9.92 o 
  -6   5  22      186.24      175.75     10.89 o 
  -5   5  22      118.92      115.05     10.54 o 
  -4   5  22      104.93      106.76     13.48 o 
  -3   5  22      392.16      399.06     34.83 o 
  -2   5  22       29.00       34.86     11.58 o 
  -1   5  22      339.10      345.07     16.30 o 
   0   5  22      189.35      186.53     13.72 o 
   1   5  22      246.60      262.89     18.05 o 
   2   5  22      212.58      265.15     35.54 o 
   3   5  22        0.70       -3.16     24.41 o 
   4   5  22      301.84      291.98     18.15 o 
   5   5  22      146.77      130.72     18.33 o 
  -4   6  22        9.31       11.67     10.50 o 
  -3   6  22        0.87        2.93     11.95 o 
  -2   6  22        3.66       12.65     11.67 o 
  -1   6  22       19.95       24.51     14.09 o 
   0   6  22        9.71       -7.31     18.12 o 
   1   6  22       12.16       30.15     18.03 o 
   2   6  22        0.26       24.55     26.14 o 
   3   6  22       17.68      -11.59     24.89 o 
   4   6  22       14.27       11.02     26.57 o 
  -9   1  23        7.90        0.78      7.31 o 
  -8   1  23      463.43      461.88     13.20 o 
  -7   1  23       36.88       42.20      7.07 o 
  -6   1  23      835.95      781.60     16.08 o 
  -5   1  23      908.30      896.12     14.76 o 
  -4   1  23      163.69      168.19      7.40 o 
  -3   1  23     2055.12     1968.94     21.86 o 
  -2   1  23      144.18      156.69      5.96 o 
  -1   1  23     1714.19     1725.71     16.66 o 
   0   1  23     1610.42     1599.51     20.69 o 
   1   1  23      413.83      430.33      8.87 o 
   2   1  23     2898.98     2741.61     32.20 o 
   3   1  23      356.66      326.71      7.23 o 
   4   1  23     1036.32      994.49     12.29 o 
   5   1  23      978.42      965.36     13.05 o 
   6   1  23        7.18       20.50      5.97 o 
   7   1  23      272.50      308.02      9.56 o 
   8   1  23       27.15       17.09      7.32 o 
  -9   2  23        9.94       11.22      8.29 o 
  -8   2  23        6.35        3.99      7.11 o 
  -7   2  23      129.45      136.65      8.31 o 
  -6   2  23      162.10      164.53      8.86 o 
  -5   2  23      213.61      233.65      9.09 o 
  -4   2  23      679.83      626.45     12.02 o 
  -3   2  23       81.84       78.60      8.71 o 
  -2   2  23      247.38      256.76      8.20 o 
  -1   2  23        8.52        7.32      4.25 o 
   0   2  23        8.16       12.73      4.63 o 
   1   2  23      472.27      511.97     11.10 o 
   2   2  23        1.26        3.12      5.60 o 
   3   2  23      214.93      236.77      9.09 o 
   4   2  23       75.89       91.53      6.39 o 
   5   2  23        1.37       -1.05      5.61 o 
   6   2  23      261.99      272.87     10.01 o 
   7   2  23       51.25       35.61      7.78 o 
   8   2  23       40.29       21.42      8.53 o 
  -8   3  23      255.59      251.48     10.62 o 
  -7   3  23        4.74       -7.33      7.22 o 
  -6   3  23      391.99      391.34     13.12 o 
  -5   3  23      475.44      483.16     13.43 o 
  -4   3  23        2.47       -6.98      6.82 o 
  -3   3  23     1509.38     1457.85     21.21 o 
  -2   3  23      162.57      174.18      8.36 o 
  -1   3  23      694.65      696.39     20.50 o 
   0   3  23      528.91      564.60     15.91 o 
   1   3  23        6.74        0.25      6.24 o 
   2   3  23      805.93      809.58     14.31 o 
   3   3  23      189.93      211.09     10.12 o 
   4   3  23      201.47      216.87      9.57 o 
   5   3  23      330.71      346.81     12.62 o 
   6   3  23       21.43        6.49      8.14 o 
   7   3  23       91.84       82.67     10.03 o 
  -7   4  23      201.85      215.39     11.22 o 
  -6   4  23       23.77       22.35      8.13 o 
  -5   4  23      106.99      106.45     11.88 o 
  -4   4  23      229.40      235.57     11.32 o 
  -3   4  23        0.20      -14.04      7.02 o 
  -2   4  23      521.61      515.91     20.59 o 
  -1   4  23       31.27       28.52     10.11 o 
   0   4  23      337.03      354.37     15.25 o 
   1   4  23      669.22      687.93     16.90 o 
   2   4  23       28.75       24.78      9.93 o 
   3   4  23      806.49      848.28     32.32 o 
   4   4  23      139.30      142.15     15.21 o 
   5   4  23       41.67       35.65     20.21 o 
   6   4  23      169.92      183.83     12.74 o 
  -6   5  23        1.90        2.38     10.01 o 
  -5   5  23       37.04       27.85      9.77 o 
  -4   5  23        2.15       -0.51      8.46 o 
  -3   5  23      137.40      162.32     17.37 o 
  -2   5  23        1.49       -0.05     10.88 o 
  -1   5  23       15.88       19.32     11.11 o 
   0   5  23      344.80      355.45     20.04 o 
   1   5  23       17.58       29.76     13.58 o 
   2   5  23      607.37      518.14     39.96 o 
   3   5  23       93.33       53.87     27.48 o 
   4   5  23        1.30      -11.86     16.16 o 
   5   5  23       28.07       17.68     14.01 o 
  -4   6  23      226.98      219.21     20.34 o 
  -3   6  23        9.76        4.03     12.01 o 
  -2   6  23      268.50      261.41     16.34 o 
  -1   6  23       80.82       67.72     15.29 o 
   0   6  23      151.48      163.75     17.32 o 
   1   6  23      192.75      174.03     32.17 o 
   2   6  23        1.77        5.21     25.34 o 
   3   6  23      171.56      174.44     33.04 o 
  -9   0  24      367.73      400.20     27.16 o 
  -8   0  24        4.67       -0.12     25.87 o 
  -7   0  24      605.68      614.20     39.36 o 
  -6   0  24      163.66      183.85     16.51 o 
  -5   0  24      153.81      142.64     16.92 o 
  -4   0  24     1599.62     1512.75     24.29 o 
  -3   0  24        1.11        3.48      6.15 o 
  -2   0  24     2346.29     2368.82     32.60 o 
  -1   0  24     1652.73     1604.90     21.87 o 
   0   0  24      638.72      658.42     14.31 o 
   1   0  24     5689.19     5331.50     91.62 o 
   2   0  24      115.78      134.26      9.93 o 
   3   0  24     1586.23     1524.77     21.20 o 
   4   0  24     1050.96     1008.80     17.13 o 
   5   0  24       24.75       12.01      7.68 o 
   6   0  24      394.11      374.14     13.53 o 
   7   0  24        9.39        8.19      9.09 o 
   8   0  24       50.75       64.13     10.64 o 
  -9   1  24       75.49       70.51      8.72 o 
  -8   1  24        1.36        1.60      7.32 o 
  -7   1  24       13.08        8.76      6.98 o 
  -6   1  24        3.68       -1.79      5.89 o 
  -5   1  24      239.13      248.71      9.31 o 
  -4   1  24        2.07       -4.44      5.28 o 
  -3   1  24       39.90       46.93      5.48 o 
  -2   1  24       19.81       14.95      4.43 o 
  -1   1  24        1.63       14.98      4.77 o 
   0   1  24      175.56      205.03      6.93 o 
   1   1  24       16.48       18.64      4.86 o 
   2   1  24      174.75      205.74     14.59 o 
   3   1  24       31.99       17.61      4.75 o 
   4   1  24       41.11       51.34      5.28 o 
   5   1  24       13.73       12.66      5.46 o 
   6   1  24        1.95       -6.54      5.71 o 
   7   1  24       17.20       14.38      6.60 o 
   8   1  24        9.85       15.64      7.35 o 
  -8   2  24        0.14      -10.79      7.95 o 
  -7   2  24      315.13      306.49     10.04 o 
  -6   2  24      407.01      417.12     10.38 o 
  -5   2  24       41.85       41.55      6.74 o 
  -4   2  24     1299.29     1267.78     18.38 o 
  -3   2  24       56.30       64.66      6.56 o 
  -2   2  24     1194.51     1174.85     16.34 o 
  -1   2  24     1029.49     1012.07     28.96 o 
   0   2  24      450.78      448.34     12.91 o 
   1   2  24     1957.03     1937.76     23.35 o 
   2   2  24       66.50       87.24      7.10 o 
   3   2  24      690.20      715.16     14.61 o 
   4   2  24      602.88      577.94     15.39 o 
   5   2  24      164.82      171.66      7.99 o 
   6   2  24      144.22      143.77      8.71 o 
   7   2  24        3.37       18.17      7.66 o 
   8   2  24       37.63       19.80      8.66 o 
  -8   3  24       99.63      106.15      9.72 o 
  -7   3  24       14.06       21.80      8.84 o 
  -6   3  24      160.16      161.12     10.16 o 
  -5   3  24       97.04      102.77     10.69 o 
  -4   3  24       37.62       25.13      7.65 o 
  -3   3  24      115.99      118.17      8.40 o 
  -2   3  24      281.96      297.64     10.47 o 
  -1   3  24      622.92      647.91     15.52 o 
   0   3  24      888.82      948.10     36.99 o 
   1   3  24      192.10      233.80     10.60 o 
   2   3  24      467.60      485.63     11.77 o 
   3   3  24      154.81      169.34      9.00 o 
   4   3  24       80.14       90.91     10.19 o 
   5   3  24      125.55      135.26     10.16 o 
   6   3  24        0.69       -4.24      9.34 o 
   7   3  24       44.95       28.49     12.26 o 
  -7   4  24       54.78       42.63      9.56 o 
  -6   4  24      195.19      193.53     20.48 o 
  -5   4  24       56.35       52.95     10.70 o 
  -4   4  24      308.22      338.29     12.85 o 
  -3   4  24        2.89      -11.79      8.03 o 
  -2   4  24      164.54      161.81     11.21 o 
  -1   4  24      523.98      542.16     17.59 o 
   0   4  24      196.97      224.45     13.68 o 
   1   4  24      349.88      361.65     15.69 o 
   2   4  24        6.05       -2.56      8.75 o 
   3   4  24       15.78        8.20     10.41 o 
   4   4  24      338.85      346.74     27.61 o 
   5   4  24        6.46        8.72     16.13 o 
   6   4  24      153.00      173.36     13.72 o 
  -6   5  24       96.28       92.73     10.83 o 
  -5   5  24      167.60      162.18     12.23 o 
  -4   5  24       48.82       23.85     10.17 o 
  -3   5  24      285.53      295.51     23.38 o 
  -2   5  24       16.84        5.09     15.26 o 
  -1   5  24      397.94      404.93     17.61 o 
   0   5  24      338.25      411.48     17.46 o 
   1   5  24        2.24        7.65     13.24 o 
   2   5  24      549.97      617.16     63.56 o 
   3   5  24      250.40      211.96     34.38 o 
   4   5  24      168.45      139.79     43.33 o 
   5   5  24       77.19       63.75     15.48 o 
  -4   6  24       62.35       60.52     11.49 o 
  -3   6  24       58.20       38.43     12.88 o 
  -2   6  24        0.64        4.95     11.95 o 
  -1   6  24       39.76       38.46     14.51 o 
   0   6  24        0.27       -3.16     13.93 o 
   1   6  24       41.20       42.10     18.60 o 
   2   6  24       30.94       20.68     17.99 o 
   3   6  24        7.16      -26.96     24.55 o 
  -9   1  25       10.57       -3.69      9.54 o 
  -8   1  25      140.36      156.04      9.93 o 
  -7   1  25      234.67      267.27     11.43 o 
  -6   1  25      184.13      185.61      8.49 o 
  -5   1  25     1117.23     1092.54     16.87 o 
  -4   1  25        4.54        1.97      5.57 o 
  -3   1  25     2582.20     2482.16     28.18 o 
  -2   1  25      947.70      927.34     12.62 o 
  -1   1  25     1824.48     1783.98     18.89 o 
   0   1  25     1765.65     1764.57     24.28 o 
   1   1  25      220.33      217.15      7.40 o 
   2   1  25     1367.39     1341.79     19.88 o 
   3   1  25      906.54      837.35     13.45 o 
   4   1  25      264.34      281.57      8.06 o 
   5   1  25      239.01      251.22      8.66 o 
   6   1  25      113.20      119.71      7.46 o 
   7   1  25      476.84      451.98     10.93 o 
   8   1  25       87.75      113.95     13.17 o 
  -8   2  25       40.66       27.76     12.24 o 
  -7   2  25       39.43       32.17      8.82 o 
  -6   2  25      103.26      108.55      7.35 o 
  -5   2  25       11.09        4.01      6.35 o 
  -4   2  25      229.38      230.18      9.24 o 
  -3   2  25       10.36        7.13      5.84 o 
  -2   2  25      174.70      202.08     13.02 o 
  -1   2  25      125.92      141.76     11.09 o 
   0   2  25       27.92       34.38      6.09 o 
   1   2  25      459.81      508.10     11.52 o 
   2   2  25        2.87       -1.59      6.04 o 
   3   2  25       63.93       89.58      8.18 o 
   4   2  25       95.86       90.77      6.88 o 
   5   2  25       16.25       11.33      6.30 o 
   6   2  25      159.14      166.14     12.89 o 
   7   2  25        0.22      -11.64      7.37 o 
  -8   3  25      123.71      134.13     10.44 o 
  -7   3  25      261.46      259.75     14.24 o 
  -6   3  25      232.44      229.61     13.66 o 
  -5   3  25      156.52      151.42      9.92 o 
  -4   3  25        0.50       -0.43      7.34 o 
  -3   3  25      185.95      197.85     10.02 o 
  -2   3  25      696.05      716.36     14.82 o 
  -1   3  25      379.11      406.81     12.47 o 
   0   3  25      940.19      891.81     20.51 o 
   1   3  25        6.32        3.05      6.96 o 
   2   3  25      601.15      612.46     13.12 o 
   3   3  25      325.70      372.60     13.84 o 
   4   3  25      301.58      336.10     13.82 o 
   5   3  25      220.12      236.96     11.75 o 
   6   3  25        3.64       -5.36      9.40 o 
   7   3  25      113.41      102.58     11.16 o 
  -7   4  25       78.89       84.00     10.50 o 
  -6   4  25       77.40      101.62     10.38 o 
  -5   4  25       40.52       42.82      9.34 o 
  -4   4  25      511.59      517.69     14.81 o 
  -3   4  25       18.67       16.06      7.94 o 
  -2   4  25      846.22      811.10     19.74 o 
  -1   4  25      586.07      598.52     22.29 o 
   0   4  25      153.45      182.79     13.31 o 
   1   4  25      459.84      451.25     16.61 o 
   2   4  25       56.52       59.17     10.00 o 
   3   4  25        8.77       -0.37      9.33 o 
   4   4  25      330.09      349.86     29.24 o 
   5   4  25        2.95        8.19     13.74 o 
   6   4  25      150.77      143.88     17.12 o 
  -5   5  25       56.38       43.46     11.12 o 
  -4   5  25        6.07       -3.97     13.22 o 
  -3   5  25      138.92      141.74     12.14 o 
  -2   5  25      139.94      149.77     14.15 o 
  -1   5  25       28.48       26.66     11.93 o 
   0   5  25      179.48      204.18     15.32 o 
   1   5  25       48.69       53.99     14.43 o 
   2   5  25       83.06       84.44     15.71 o 
   3   5  25       71.14       56.67     27.28 o 
   4   5  25        3.21        9.36     17.59 o 
   5   5  25       22.52        9.33     14.13 o 
  -3   6  25        1.01        1.71     16.12 o 
  -2   6  25      119.91      120.16     18.12 o 
  -1   6  25      184.87      184.40     17.62 o 
   0   6  25        1.08        0.43     14.15 o 
   1   6  25      484.69      528.78     44.49 o 
   2   6  25       20.50       29.08     17.75 o 
   3   6  25      154.14      165.09     21.96 o 
  -8   0  26       17.39       23.66     11.04 o 
  -7   0  26      424.24      445.81     19.37 o 
  -6   0  26      451.51      422.90     18.50 o 
  -5   0  26       26.39        9.14      8.91 o 
  -4   0  26     2865.30     2685.23     37.33 o 
  -3   0  26      195.75      244.43     10.57 o 
  -2   0  26      506.43      530.91     13.92 o 
  -1   0  26     2285.25     2171.60     30.90 o 
   0   0  26      854.84      858.32     20.05 o 
   1   0  26     3898.90     3758.43     68.87 o 
   2   0  26      396.67      389.66     19.23 o 
   3   0  26      915.80      874.08     19.18 o 
   4   0  26      274.65      291.29     14.73 o 
   5   0  26       21.42       21.33      8.18 o 
   6   0  26      337.94      364.34     16.78 o 
   7   0  26       65.32       68.33     11.79 o 
   8   0  26       25.82       10.04     10.03 o 
  -8   1  26        8.91       13.44      8.18 o 
  -7   1  26        0.32       -6.46      7.65 o 
  -6   1  26        2.16       -2.89      6.26 o 
  -5   1  26        2.09       11.08      6.12 o 
  -4   1  26        6.11        0.07      5.72 o 
  -3   1  26      166.99      174.88      9.26 o 
  -2   1  26       13.32       16.63      4.87 o 
  -1   1  26      255.24      303.09      7.90 o 
   0   1  26        2.12       42.91      6.80 o 
   1   1  26       11.63       16.43      6.19 o 
   2   1  26       58.00       63.81      7.40 o 
   3   1  26      182.04      187.69      9.67 o 
   4   1  26       68.19       62.48      6.45 o 
   5   1  26      106.30      114.85      8.33 o 
   6   1  26        3.33       -4.15      8.32 o 
   7   1  26       35.24       24.77      7.40 o 
   8   1  26        3.42        0.70      7.91 o 
  -8   2  26       57.64       54.43     11.39 o 
  -7   2  26      165.71      167.59     13.30 o 
  -6   2  26      186.38      185.61      8.39 o 
  -5   2  26        2.29        1.56      6.58 o 
  -4   2  26     1217.83     1161.23     17.91 o 
  -3   2  26      272.38      302.63      9.84 o 
  -2   2  26      916.97      890.09     19.28 o 
  -1   2  26     1403.56     1366.10     17.56 o 
   0   2  26        2.81        0.64      6.36 o 
   1   2  26     1389.54     1383.30     19.13 o 
   2   2  26      163.42      181.22      9.89 o 
   3   2  26      137.22      157.15      9.54 o 
   4   2  26     1021.58      953.47     19.50 o 
   5   2  26        0.08       -5.97      6.80 o 
   6   2  26      779.68      746.41     14.31 o 
   7   2  26       15.13       13.98      7.85 o 
  -7   3  26      102.44       98.00     12.83 o 
  -6   3  26      251.38      250.82     11.67 o 
  -5   3  26      129.30      114.83      9.60 o 
  -4   3  26       18.05       12.58      7.80 o 
  -3   3  26      168.85      170.42     13.58 o 
  -2   3  26      510.61      537.48     14.03 o 
  -1   3  26       74.13       71.82      9.33 o 
   0   3  26      430.56      467.79     28.06 o 
   1   3  26      113.00      129.06      8.93 o 
   2   3  26      308.90      342.06     13.11 o 
   3   3  26      180.84      189.81     11.75 o 
   4   3  26      267.48      271.17     13.31 o 
   5   3  26       60.16       73.79     12.88 o 
   6   3  26        0.47       -7.58      8.84 o 
   7   3  26       33.29       19.50      9.75 o 
  -7   4  26       35.46       27.40      9.52 o 
  -6   4  26      107.65      101.87     10.58 o 
  -5   4  26        0.09      -15.11      8.62 o 
  -4   4  26      291.99      283.41     12.56 o 
  -3   4  26      136.57      125.33     10.26 o 
  -2   4  26      211.41      214.72     12.20 o 
  -1   4  26      280.12      292.37     32.38 o 
   0   4  26        3.11       -1.16     10.15 o 
   1   4  26      297.41      318.42     15.56 o 
   2   4  26       86.14       79.60     13.83 o 
   3   4  26       85.98       84.88     11.62 o 
   4   4  26      114.95      108.59     15.22 o 
   5   4  26        5.06      -24.26     13.11 o 
   6   4  26       83.88       63.73     15.63 o 
  -5   5  26      157.52      149.58     14.54 o 
  -4   5  26        3.46       -7.50     10.73 o 
  -3   5  26      296.20      296.35     21.80 o 
  -2   5  26      482.87      508.81     21.48 o 
  -1   5  26      106.04      107.75     13.41 o 
   0   5  26      367.12      371.62     17.30 o 
   1   5  26       22.53       19.43     20.12 o 
   2   5  26       99.83      116.14     43.47 o 
   3   5  26       94.33       76.41     18.93 o 
   4   5  26       38.26       43.18     32.47 o 
  -3   6  26      112.92       85.06     14.17 o 
  -2   6  26       29.52       10.27     13.87 o 
  -1   6  26       19.28        3.18     11.83 o 
   0   6  26        5.78       -0.23     14.11 o 
   1   6  26        2.83        5.98     17.65 o 
   2   6  26       23.47      -15.81     19.21 o 
  -8   1  27      104.92      131.47     15.82 o 
  -7   1  27      308.52      330.97     15.68 o 
  -6   1  27       43.17       49.74      7.97 o 
  -5   1  27     1456.69     1382.57     29.93 o 
  -4   1  27      230.40      234.35      9.13 o 
  -3   1  27      812.78      777.44     13.97 o 
  -2   1  27     1833.69     1825.31     19.74 o 
  -1   1  27       48.96       57.06      5.47 o 
   0   1  27     1747.73     1750.32     26.31 o 
   1   1  27      115.17      124.93      9.99 o 
   2   1  27      801.28      773.59     22.11 o 
   3   1  27      712.45      707.77     16.09 o 
   4   1  27       50.57       59.11      7.38 o 
   5   1  27      673.58      641.54     12.98 o 
   6   1  27      152.36      160.58     10.26 o 
   7   1  27      109.04      102.89      9.71 o 
  -8   2  27       10.63        1.73     12.44 o 
  -7   2  27       27.22       13.94      7.41 o 
  -6   2  27        3.35      -11.10      6.52 o 
  -5   2  27       29.38       38.40      7.43 o 
  -4   2  27      348.11      359.57     11.14 o 
  -3   2  27      195.17      199.66      8.91 o 
  -2   2  27      341.19      365.03     10.69 o 
  -1   2  27      330.43      359.19     11.83 o 
   0   2  27       17.64       12.44      7.17 o 
   1   2  27      336.25      370.37     10.74 o 
   2   2  27       72.35       79.45      9.09 o 
   3   2  27      137.29      158.96      9.89 o 
   4   2  27      119.70      149.04     14.61 o 
   5   2  27        1.42       -5.48      7.93 o 
   6   2  27        3.09        2.18      8.24 o 
   7   2  27      140.69      119.61     13.07 o 
  -7   3  27       70.45       91.24     12.00 o 
  -6   3  27       32.86       31.23      8.90 o 
  -5   3  27      461.51      441.98     17.45 o 
  -4   3  27       18.73       15.35      8.19 o 
  -3   3  27      274.84      295.82     11.72 o 
  -2   3  27      811.20      798.80     16.70 o 
  -1   3  27       23.61       42.01     11.46 o 
   0   3  27     1241.72     1290.06     25.82 o 
   1   3  27       52.06       55.26      8.24 o 
   2   3  27      326.37      367.06     12.32 o 
   3   3  27      569.27      575.52     16.28 o 
   4   3  27        1.26       -7.55      9.42 o 
   5   3  27      331.74      344.63     17.36 o 
   6   3  27       66.13       66.64     17.69 o 
  -6   4  27      228.60      227.77     12.39 o 
  -5   4  27        0.04        1.06      8.88 o 
  -4   4  27      355.24      354.11     13.49 o 
  -3   4  27      194.91      187.82     13.53 o 
  -2   4  27       27.27       17.20      9.50 o 
  -1   4  27      457.50      462.02     17.77 o 
   0   4  27        3.61        2.51     10.56 o 
   1   4  27      229.27      258.90     14.92 o 
   2   4  27        7.58        4.89      9.64 o 
   3   4  27       42.71       34.99     10.39 o 
   4   4  27      305.25      353.44     25.36 o 
   5   4  27        2.53        2.22     13.73 o 
   6   4  27      160.94      142.31     17.45 o 
  -5   5  27       98.29       74.18     10.81 o 
  -4   5  27       23.31       14.11     17.07 o 
  -3   5  27       21.94       17.55     10.28 o 
  -2   5  27       35.25       32.88     12.95 o 
  -1   5  27       13.81        8.17     14.74 o 
   0   5  27       32.17       25.45     12.02 o 
   1   5  27       49.62       42.02     14.47 o 
   2   5  27        2.19      -14.56     13.51 o 
   3   5  27      183.09      166.14     21.29 o 
   4   5  27       22.01        4.45     17.36 o 
  -2   6  27       55.63       43.54     12.93 o 
  -1   6  27      163.06      189.27     24.52 o 
   0   6  27       10.35      -16.53     13.98 o 
   1   6  27      188.43      166.48     40.59 o 
  -8   0  28      179.33      165.47     35.98 o 
  -7   0  28       58.86       56.13     16.61 o 
  -6   0  28      819.59      831.95     43.79 o 
  -5   0  28      171.60      158.26     18.75 o 
  -4   0  28      673.58      695.38     20.78 o 
  -3   0  28     1226.30     1193.16     21.94 o 
  -2   0  28      419.71      388.49     13.10 o 
  -1   0  28     1331.05     1288.25     30.78 o 
   0   0  28       33.05       16.77      8.73 o 
   1   0  28      574.95      529.33     21.61 o 
   2   0  28     1350.95     1284.64     33.59 o 
   3   0  28      142.74      138.17     16.15 o 
   4   0  28     1859.62     1739.34     30.54 o 
   5   0  28       20.94       14.27     10.68 o 
   6   0  28      213.76      227.47     12.79 o 
   7   0  28      196.84      203.14     13.06 o 
  -8   1  28       45.50       59.90      9.25 o 
  -7   1  28       24.99       34.49      8.82 o 
  -6   1  28       63.15       69.38      8.72 o 
  -5   1  28       73.18       74.31      8.11 o 
  -4   1  28        2.93        2.37      6.31 o 
  -3   1  28      112.22      108.85      7.15 o 
  -2   1  28       20.74       37.34      5.60 o 
  -1   1  28        5.85        5.44      5.05 o 
   0   1  28       27.84       73.59      7.99 o 
   1   1  28      340.47      379.24     13.72 o 
   2   1  28       94.88      113.28     10.26 o 
   3   1  28      112.05      119.04      9.87 o 
   4   1  28        4.18       -4.29      7.12 o 
   5   1  28        1.42       -1.84      7.87 o 
   6   1  28       12.01        4.94      6.97 o 
   7   1  28        0.44       -2.86      7.27 o 
  -8   2  28      168.75      171.05     20.81 o 
  -7   2  28      111.37       96.39      8.38 o 
  -6   2  28      865.22      850.11     15.29 o 
  -5   2  28        8.57        6.34      7.08 o 
  -4   2  28      474.55      483.35     12.48 o 
  -3   2  28      545.23      565.39     14.41 o 
  -2   2  28       20.02       17.76      6.44 o 
  -1   2  28     1611.83     1603.75     24.07 o 
   0   2  28      118.77      126.63      9.05 o 
   1   2  28     1009.11     1013.01     17.73 o 
   2   2  28      854.85      875.79     18.31 o 
   3   2  28       66.31       71.29      9.84 o 
   4   2  28      573.36      582.03     22.50 o 
   5   2  28      124.87      131.08     11.96 o 
   6   2  28       81.71       85.72      8.84 o 
   7   2  28       89.15       70.69      9.85 o 
  -7   3  28       74.61       79.78     13.34 o 
  -6   3  28        0.62        4.72      8.72 o 
  -5   3  28      242.68      236.40     11.63 o 
  -4   3  28      143.82      142.16     10.17 o 
  -3   3  28      321.73      324.21     13.60 o 
  -2   3  28       94.93      118.78     11.12 o 
  -1   3  28       46.91       41.02     11.75 o 
   0   3  28      122.64      156.08     12.40 o 
   1   3  28      164.36      181.15     12.21 o 
   2   3  28      262.20      285.24     15.34 o 
   3   3  28      318.34      359.29     19.84 o 
   4   3  28        0.94      -17.16      9.57 o 
   5   3  28      194.69      192.15     22.74 o 
   6   3  28       46.14       29.04     14.86 o 
  -6   4  28       72.85       66.30     15.64 o 
  -5   4  28       61.50       41.36      9.83 o 
  -4   4  28      112.21       98.29     10.40 o 
  -3   4  28      381.43      402.31     16.38 o 
  -2   4  28      117.45      117.69     15.10 o 
  -1   4  28      230.39      253.48     15.34 o 
   0   4  28       42.47       25.14     11.41 o 
   1   4  28      153.45      194.77     14.16 o 
   2   4  28      364.11      402.42     20.14 o 
   3   4  28       64.00       54.67     12.15 o 
   4   4  28       72.77       75.46     13.13 o 
   5   4  28       36.66       37.02     14.45 o 
  -5   5  28      159.91      167.18     13.80 o 
  -4   5  28       67.16       60.47     11.99 o 
  -3   5  28       50.76       14.81     14.14 o 
  -2   5  28      189.66      175.95     15.29 o 
  -1   5  28        4.88       -8.72     11.73 o 
   0   5  28      352.64      373.82     17.86 o 
   1   5  28       19.13       10.51     15.22 o 
   2   5  28      248.78      264.40     33.38 o 
   3   5  28      110.54       82.53     19.12 o 
   4   5  28        4.07       -1.20     21.32 o 
  -1   6  28        4.01       -0.13     12.16 o 
   0   6  28        7.59      -14.72     13.76 o 
  -8   1  29      165.38      192.84     11.42 o 
  -7   1  29      293.68      301.89     12.92 o 
  -6   1  29        0.38      -10.98      8.44 o 
  -5   1  29      237.26      244.27     11.35 o 
  -4   1  29      645.72      659.18     13.99 o 
  -3   1  29      392.32      399.66     11.74 o 
  -2   1  29     1252.46     1285.30     16.18 o 
  -1   1  29        8.73        6.51      5.18 o 
   0   1  29     1857.89     1831.90     25.96 o 
   1   1  29     1105.88     1101.33     21.82 o 
   2   1  29      580.68      554.57     16.49 o 
   3   1  29      943.67      887.01     21.59 o 
   4   1  29       62.85       65.09     12.11 o 
   5   1  29      338.22      356.59     12.58 o 
   6   1  29       61.86       62.24      8.59 o 
   7   1  29        3.58       -3.57      7.36 o 
  -7   2  29        5.38        5.17      7.40 o 
  -6   2  29       85.17      103.78      8.00 o 
  -5   2  29       48.87       48.12      7.93 o 
  -4   2  29       99.08       95.54      8.85 o 
  -3   2  29      203.73      205.43     12.11 o 
  -2   2  29        9.53        9.81      8.83 o 
  -1   2  29      429.95      461.18     15.71 o 
   0   2  29       14.20       28.75      7.85 o 
   1   2  29      105.48      152.81      9.88 o 
   2   2  29      155.36      174.34     12.04 o 
   3   2  29        0.92       -2.07      8.91 o 
   4   2  29       45.72       50.38     13.16 o 
   5   2  29        0.42       13.33     10.37 o 
   6   2  29        1.18       -2.51      8.78 o 
   7   2  29       16.25       25.49      9.22 o 
  -7   3  29      174.94      178.68     11.54 o 
  -6   3  29       41.25       21.63      9.25 o 
  -5   3  29      452.68      430.06     14.13 o 
  -4   3  29      317.56      317.70     13.88 o 
  -3   3  29      232.20      249.94     11.73 o 
  -2   3  29      461.85      462.85     17.55 o 
  -1   3  29       91.08      100.70     13.27 o 
   0   3  29      666.35      689.23     23.91 o 
   1   3  29      336.42      351.64     13.94 o 
   2   3  29       38.74       42.36      8.81 o 
   3   3  29      132.13      150.73     11.85 o 
   4   3  29      231.42      220.22     13.52 o 
   5   3  29      171.46      141.15     23.32 o 
   6   3  29       62.52       61.84     15.90 o 
  -6   4  29      164.85      152.15     11.68 o 
  -5   4  29        1.32        0.91      9.47 o 
  -4   4  29      100.12       90.81     10.42 o 
  -3   4  29       20.63       29.82     11.06 o 
  -2   4  29        2.20       16.85     13.27 o 
  -1   4  29      566.28      560.65     19.44 o 
   0   4  29       53.36       75.53     12.35 o 
   1   4  29      635.06      642.54     22.87 o 
   2   4  29      328.12      347.48     26.18 o 
   3   4  29       55.85       43.76     28.47 o 
   4   4  29      145.83      127.68     14.20 o 
   5   4  29       19.01       33.74     14.93 o 
  -4   5  29       16.26       11.15     11.38 o 
  -3   5  29       43.47       34.30     14.79 o 
  -2   5  29       12.98        7.73     12.16 o 
  -1   5  29       17.61       16.33     12.44 o 
   0   5  29       57.37       66.28     13.18 o 
   1   5  29      110.24      122.09     13.83 o 
   2   5  29       14.73       18.96     14.49 o 
   3   5  29      107.52      108.75     38.97 o 
  -8   0  30      212.46      195.43     15.98 o 
  -7   0  30        0.31       -7.38     12.04 o 
  -6   0  30      499.48      514.94     22.08 o 
  -5   0  30       76.31       92.89     13.63 o 
  -4   0  30      481.97      472.44     18.30 o 
  -3   0  30     1541.09     1481.99     25.52 o 
  -2   0  30      146.09      149.15     10.22 o 
  -1   0  30     2742.37     2768.21     51.09 o 
   0   0  30      131.10      156.75     18.17 o 
   1   0  30       64.52       61.84     13.29 o 
   2   0  30     1693.44     1592.57     39.16 o 
   3   0  30      155.71      170.57     47.14 o 
   4   0  30      882.38      845.00     24.35 o 
   5   0  30      126.81      123.46     13.37 o 
   6   0  30       29.84       26.59     12.17 o 
   7   0  30      364.37      400.56     33.74 o 
  -8   1  30        2.08       -1.77     12.86 o 
  -7   1  30       25.01       32.29      9.35 o 
  -6   1  30       14.52       11.80      9.24 o 
  -5   1  30       17.71       14.07      7.21 o 
  -4   1  30       85.39       93.39      8.17 o 
  -3   1  30       17.81       21.43      6.61 o 
  -2   1  30       49.91       74.32      6.37 o 
  -1   1  30        0.87        4.97      8.81 o 
   0   1  30        8.09       56.43      8.71 o 
   1   1  30       14.34       33.54      9.08 o 
   2   1  30        0.79      -12.56      8.79 o 
   3   1  30       18.75        6.61     10.62 o 
   4   1  30        5.17       -7.53      9.24 o 
   5   1  30       36.58       35.85      9.47 o 
   6   1  30        7.53        4.01      8.83 o 
   7   1  30        0.06      -16.46      8.23 o 
  -7   2  30       40.50       36.19      7.98 o 
  -6   2  30      455.14      458.80     15.51 o 
  -5   2  30      188.68      191.93      9.96 o 
  -4   2  30      340.67      305.70     11.11 o 
  -3   2  30      623.95      613.03     13.79 o 
  -2   2  30        6.43       -3.02      6.64 o 
  -1   2  30     1134.61     1129.50     23.30 o 
   0   2  30      402.20      397.58     18.39 o 
   1   2  30      140.41      153.40     10.30 o 
   2   2  30      801.89      757.86     20.43 o 
   3   2  30        0.10       -4.52      9.25 o 
   4   2  30      342.76      367.49     15.02 o 
   5   2  30       13.75       -3.80     10.39 o 
   6   2  30       24.53       10.66     11.04 o 
  -7   3  30       91.84      113.98     10.83 o 
  -6   3  30        3.76        8.47      8.95 o 
  -5   3  30      174.84      169.77     11.22 o 
  -4   3  30       68.00       66.03      9.62 o 
  -3   3  30      168.22      169.34     10.96 o 
  -2   3  30      298.24      346.87     17.04 o 
  -1   3  30       32.03       48.47     12.27 o 
   0   3  30      500.15      508.88     20.16 o 
   1   3  30      135.64      152.66     11.54 o 
   2   3  30       25.49       10.71      9.53 o 
   3   3  30       20.39       37.05     10.48 o 
   4   3  30      180.09      206.97     14.58 o 
   5   3  30      118.11      140.82     14.69 o 
   6   3  30       82.83       71.59     16.22 o 
  -6   4  30      102.96      121.45     11.30 o 
  -5   4  30       15.14       22.36      9.84 o 
  -4   4  30       18.15       13.96      9.58 o 
  -3   4  30      160.89      166.99     13.47 o 
  -2   4  30       96.79       87.55     14.80 o 
  -1   4  30      479.60      487.92     20.98 o 
   0   4  30      160.75      153.84     13.90 o 
   1   4  30      110.99      126.75     13.57 o 
   2   4  30       92.77      116.33     13.51 o 
   3   4  30       13.80       22.80     15.96 o 
   4   4  30       76.15       78.31     13.60 o 
   5   4  30       28.33       14.40     18.63 o 
  -4   5  30       76.32       62.93     12.74 o 
  -3   5  30      194.56      208.52     25.34 o 
  -2   5  30      187.22      118.93     16.42 o 
  -1   5  30       18.14       21.15     12.49 o 
   0   5  30      214.86      211.77     20.28 o 
   1   5  30      314.45      357.64     20.71 o 
   2   5  30       23.91       38.20     15.14 o 
   3   5  30      148.69      177.65     33.15 o 
  -7   1  31      231.02      249.10     12.69 o 
  -6   1  31        9.84        9.82      8.58 o 
  -5   1  31      302.57      304.67     12.47 o 
  -4   1  31      944.27      951.62     17.99 o 
  -3   1  31       90.18       98.52      7.78 o 
  -2   1  31     1450.35     1431.85     19.08 o 
  -1   1  31      498.43      508.27     14.05 o 
   0   1  31      397.16      421.32     13.04 o 
   1   1  31     1417.71     1424.66     25.78 o 
   2   1  31       24.95       34.37      9.85 o 
   3   1  31      656.05      603.10     18.05 o 
   4   1  31       82.88       76.00     10.90 o 
   5   1  31      185.06      173.29     18.94 o 
   6   1  31      215.31      237.89     12.09 o 
  -7   2  31        0.50      -16.18      8.09 o 
  -6   2  31      133.66      127.70      8.66 o 
  -5   2  31       12.09        0.89      7.63 o 
  -4   2  31        2.32        1.88      7.45 o 
  -3   2  31      100.15      100.08      8.61 o 
  -2   2  31       32.28       33.54      7.38 o 
  -1   2  31      198.29      229.45     13.09 o 
   0   2  31       28.66       30.77      8.62 o 
   1   2  31        4.25       -0.39      9.19 o 
   2   2  31      206.25      259.92     13.92 o 
   3   2  31        3.36        0.81      9.37 o 
   4   2  31      290.02      300.36     14.40 o 
   5   2  31        1.18       -7.41     10.51 o 
   6   2  31       49.16       31.39     11.44 o 
  -6   3  31       48.56       35.82      9.59 o 
  -5   3  31      148.40      151.72     11.24 o 
  -4   3  31      267.64      274.17     15.42 o 
  -3   3  31       11.12        7.56      8.87 o 
  -2   3  31      307.82      358.87     15.98 o 
  -1   3  31      158.51      157.07     15.01 o 
   0   3  31       89.58      103.78     13.89 o 
   1   3  31      476.46      514.84     16.23 o 
   2   3  31       43.64       56.97     10.63 o 
   3   3  31      254.97      269.50     14.10 o 
   4   3  31       28.30       23.44     10.95 o 
   5   3  31       87.11       62.62     14.27 o 
  -5   4  31       24.75       32.89      9.90 o 
  -4   4  31      127.95      120.05     13.02 o 
  -3   4  31      393.19      406.16     17.87 o 
  -2   4  31       16.63       18.28     13.44 o 
  -1   4  31      426.60      434.86     26.83 o 
   0   4  31      242.86      264.55     15.71 o 
   1   4  31       31.83       35.32     12.04 o 
   2   4  31      226.61      223.21     15.30 o 
   3   4  31        0.11      -12.89     13.66 o 
   4   4  31       53.41       58.26     13.31 o 
  -3   5  31        9.34      -19.09     13.98 o 
  -2   5  31      350.28      350.54     20.51 o 
  -1   5  31        1.87      -19.32     12.02 o 
   0   5  31       10.87        2.57     12.14 o 
   1   5  31       25.42       -1.85     11.85 o 
   2   5  31       42.97       44.80     15.36 o 
  -7   0  32       16.02        2.61     20.62 o 
  -6   0  32      577.82      610.26     23.65 o 
  -5   0  32      627.40      609.98     33.47 o 
  -4   0  32      126.72      136.59     13.41 o 
  -3   0  32     1248.29     1294.57     24.33 o 
  -2   0  32      393.10      416.48     17.34 o 
  -1   0  32      537.96      551.07     24.72 o 
   0   0  32     1227.48     1138.57     31.92 o 
   1   0  32      118.45      115.20     22.36 o 
   2   0  32      810.48      761.38     27.41 o 
   3   0  32       25.28        9.73     14.58 o 
   4   0  32      219.69      222.76     20.21 o 
   5   0  32      287.06      303.85     21.66 o 
   6   0  32        5.22      -15.96     14.60 o 
  -7   1  32        0.93        1.46      9.17 o 
  -6   1  32        0.62       -2.27      8.58 o 
  -5   1  32       10.60        9.41      7.56 o 
  -4   1  32       61.51       65.57      8.30 o 
  -3   1  32        5.83        2.92      6.73 o 
  -2   1  32      294.48      323.28     10.15 o 
  -1   1  32       28.61       24.62      8.31 o 
   0   1  32      193.01      212.89     12.35 o 
   1   1  32       42.66       55.73     14.61 o 
   2   1  32        8.79        2.06      9.67 o 
   3   1  32       35.41       28.05     10.71 o 
   4   1  32      113.98      125.54     12.65 o 
   5   1  32       50.77       42.39     11.13 o 
   6   1  32       27.89       18.08     11.28 o 
  -7   2  32        9.00        2.76      8.53 o 
  -6   2  32      100.40       87.79      8.43 o 
  -5   2  32      487.28      496.88     15.35 o 
  -4   2  32       63.64       81.83      9.60 o 
  -3   2  32      869.39      854.54     16.31 o 
  -2   2  32       60.10       59.31     10.43 o 
  -1   2  32      468.27      451.94     16.51 o 
   0   2  32      492.19      504.55     14.75 o 
   1   2  32      173.55      175.48     12.49 o 
   2   2  32      473.34      446.59     16.79 o 
   3   2  32       62.80       59.26     12.18 o 
   4   2  32      167.42      186.95     13.19 o 
   5   2  32      530.63      526.76     17.33 o 
   6   2  32        6.46        1.92     11.05 o 
  -6   3  32       39.34       42.11     14.74 o 
  -5   3  32      113.50      111.00     10.87 o 
  -4   3  32      253.34      289.46     13.06 o 
  -3   3  32        0.99        4.65     10.42 o 
  -2   3  32      204.94      219.53     21.11 o 
  -1   3  32      123.92      139.10     14.90 o 
   0   3  32      113.36      105.56     14.20 o 
   1   3  32      129.69      147.14     13.32 o 
   2   3  32       10.55        3.50      9.92 o 
   3   3  32      172.61      201.57     13.41 o 
   4   3  32       14.10        1.94     10.66 o 
   5   3  32       26.78       43.32     13.51 o 
  -5   4  32      106.12      109.71     11.38 o 
  -4   4  32       23.00       12.25     12.20 o 
  -3   4  32       85.83       88.29     16.76 o 
  -2   4  32       51.99       60.09     14.78 o 
  -1   4  32       33.79       33.92     14.06 o 
   0   4  32      245.58      248.28     20.77 o 
   1   4  32       10.65       -5.34     11.45 o 
   2   4  32      189.55      197.43     17.80 o 
   3   4  32       41.57       10.88     20.95 o 
   4   4  32      123.45      110.85     14.39 o 
  -3   5  32        1.18       -9.72     14.27 o 
  -2   5  32      189.59      188.73     17.86 o 
  -1   5  32      120.97       96.43     16.32 o 
   0   5  32       69.60       57.85     13.24 o 
   1   5  32      119.69       92.16     13.66 o 
   2   5  32        0.51       10.81     14.48 o 
  -7   1  33      360.84      362.22     14.70 o 
  -6   1  33      372.49      394.47     23.91 o 
  -5   1  33      264.13      289.41     12.00 o 
  -4   1  33      423.56      419.84     13.43 o 
  -3   1  33      131.84      129.47      9.10 o 
  -2   1  33      542.69      543.85     12.41 o 
  -1   1  33      583.64      615.54     15.69 o 
   0   1  33      309.47      330.05     14.29 o 
   1   1  33      503.89      523.13     16.95 o 
   2   1  33      184.45      192.35     13.09 o 
   3   1  33      622.62      638.35     21.54 o 
   4   1  33      473.51      464.52     17.93 o 
   5   1  33       83.66       52.26     11.42 o 
   6   1  33      132.88      146.25     21.26 o 
  -6   2  33       57.50       56.17      8.19 o 
  -5   2  33       16.05       14.81      8.30 o 
  -4   2  33        2.92       10.21      8.00 o 
  -3   2  33      160.20      174.98      9.98 o 
  -2   2  33        0.97       12.81      9.74 o 
  -1   2  33       74.32       84.05     11.51 o 
   0   2  33      116.83      145.28     10.63 o 
   1   2  33        0.23      -16.51      9.79 o 
   2   2  33      370.08      432.55     26.11 o 
   3   2  33       40.60       35.97     11.77 o 
   4   2  33       57.16       62.55     11.62 o 
   5   2  33       62.78       61.92     11.94 o 
  -6   3  33       95.72       87.97     12.64 o 
  -5   3  33       37.56       32.23      9.70 o 
  -4   3  33      271.22      270.76     12.90 o 
  -3   3  33       16.68       11.78     10.73 o 
  -2   3  33      352.08      350.29     18.88 o 
  -1   3  33      231.24      280.87     23.23 o 
   0   3  33       85.69      105.64     14.38 o 
   1   3  33      659.98      691.37     20.10 o 
   2   3  33       38.25       38.23     10.76 o 
   3   3  33      399.02      397.45     15.99 o 
   4   3  33       70.65       58.30     12.08 o 
   5   3  33       13.19       -8.19     12.50 o 
  -4   4  33        1.25        9.43     11.40 o 
  -3   4  33      236.46      204.95     17.75 o 
  -2   4  33        1.73      -18.19     13.38 o 
  -1   4  33       17.41        9.82     13.85 o 
   0   4  33      119.36      124.10     16.01 o 
   1   4  33        1.66        4.46     11.82 o 
   2   4  33      276.68      282.22     28.53 o 
   3   4  33        7.32      -22.98     14.00 o 
  -2   5  33      100.76       86.49     16.22 o 
  -1   5  33       21.21        1.56     14.58 o 
   0   5  33        4.61       -8.74     13.74 o 
   1   5  33       11.55       -3.21     12.20 o 
  -7   0  34       74.05       50.49     14.55 o 
  -6   0  34       30.28       28.94     13.91 o 
  -5   0  34      268.26      284.10     19.03 o 
  -4   0  34      184.18      231.56     15.85 o 
  -3   0  34      846.07      849.58     20.06 o 
  -2   0  34      343.10      356.18     14.33 o 
  -1   0  34      582.62      576.17     24.64 o 
   0   0  34      988.56      999.23     30.61 o 
   1   0  34       33.53       49.81     15.24 o 
   2   0  34      597.04      587.52     25.51 o 
   3   0  34      223.19      233.58     28.29 o 
   4   0  34       39.72       17.76     34.35 o 
   5   0  34      402.27      416.51     26.03 o 
   6   0  34       17.17       10.95     18.19 o 
  -7   1  34       32.01       42.45     10.25 o 
  -6   1  34        8.79       -0.18      9.12 o 
  -5   1  34       61.36       41.06      9.55 o 
  -4   1  34        4.14       14.59      7.95 o 
  -3   1  34        5.53       -3.64      7.48 o 
  -2   1  34       26.54       21.47      7.97 o 
  -1   1  34      172.72      199.52     13.37 o 
   0   1  34       28.75       37.15     10.19 o 
   1   1  34       85.54       95.48     11.52 o 
   2   1  34       11.14       -7.53     10.05 o 
   3   1  34        2.28        7.18     11.00 o 
   4   1  34       11.78       -9.77     11.56 o 
   5   1  34        4.32        3.92     10.99 o 
  -6   2  34       87.12       79.30      9.08 o 
  -5   2  34      297.85      313.82     11.00 o 
  -4   2  34        1.84       -4.68      8.04 o 
  -3   2  34      596.07      613.82     14.50 o 
  -2   2  34      147.02      156.87     15.04 o 
  -1   2  34      100.86      117.60     13.02 o 
   0   2  34     1128.01     1181.22     24.72 o 
   1   2  34       26.41       27.90     10.79 o 
   2   2  34      675.20      668.09     24.67 o 
   3   2  34      123.86      128.08     13.39 o 
   4   2  34        2.77      -11.25     11.34 o 
   5   2  34      170.43      174.39     13.77 o 
  -5   3  34        0.94       -3.17      9.40 o 
  -4   3  34      156.34      157.53     11.60 o 
  -3   3  34        7.01       -0.74     10.69 o 
  -2   3  34      194.05      185.98     16.70 o 
  -1   3  34      103.97      127.17     15.27 o 
   0   3  34       69.78       58.96     22.56 o 
   1   3  34      251.00      280.12     17.85 o 
   2   3  34       30.21        2.23     11.52 o 
   3   3  34      160.05      183.03     13.44 o 
   4   3  34       17.87       25.21     11.49 o 
  -4   4  34        0.42       -3.94     11.36 o 
  -3   4  34      205.37      215.55     18.04 o 
  -2   4  34       12.24        7.50     13.80 o 
  -1   4  34        9.89       -0.40     13.51 o 
   0   4  34      160.81      191.83     23.94 o 
   1   4  34       62.13       69.52     15.08 o 
   2   4  34      142.76      165.29     17.36 o 
   3   4  34       96.94      101.42     17.11 o 
  -6   1  35      298.68      345.11     14.64 o 
  -5   1  35       36.14       24.81      9.49 o 
  -4   1  35      435.71      446.32     13.36 o 
  -3   1  35      116.52      136.03     12.50 o 
  -2   1  35      455.99      434.47     16.78 o 
  -1   1  35      814.53      823.63     19.32 o 
   0   1  35       16.12       16.19     10.13 o 
   1   1  35      453.31      459.14     16.57 o 
   2   1  35      421.05      418.17     16.76 o 
   3   1  35      156.37      171.74     14.00 o 
   4   1  35      371.47      403.09     23.17 o 
   5   1  35       14.85       -0.40     16.89 o 
  -6   2  35       16.53       13.62      9.98 o 
  -5   2  35      144.02      147.51      9.38 o 
  -4   2  35        4.80       -1.24      8.28 o 
  -3   2  35      147.06      153.94     10.19 o 
  -2   2  35       65.58       67.21     13.69 o 
  -1   2  35       22.42       15.68     10.75 o 
   0   2  35      198.10      257.39     16.82 o 
   1   2  35        1.28       -2.14     11.44 o 
   2   2  35        4.21        3.12     11.13 o 
   3   2  35       30.44       22.21     12.11 o 
   4   2  35       25.86       19.50     12.70 o 
   5   2  35      116.06       88.65     12.65 o 
  -5   3  35        1.23        2.30      9.71 o 
  -4   3  35      375.62      351.97     14.22 o 
  -3   3  35      120.76      150.59     13.44 o 
  -2   3  35      142.98      171.83     16.77 o 
  -1   3  35      500.31      539.05     21.86 o 
   0   3  35        3.31       -6.59     12.72 o 
   1   3  35      200.78      243.21     17.79 o 
   2   3  35      112.24      130.28     22.63 o 
   3   3  35        9.78       -2.23     12.08 o 
   4   3  35       78.02       60.31     12.20 o 
  -3   4  35      192.26      196.44     18.23 o 
  -2   4  35        6.33      -24.24     15.53 o 
  -1   4  35       16.36      -14.53     13.68 o 
   0   4  35      300.59      285.24     19.05 o 
   1   4  35       23.51       18.01     14.38 o 
   2   4  35      219.96      207.33     46.98 o 
  -6   0  36       71.97       55.23     15.22 o 
  -5   0  36      306.56      352.23     24.68 o 
  -4   0  36       37.29       42.22     12.89 o 
  -3   0  36      440.94      448.12     27.68 o 
  -2   0  36      915.30      919.39     24.83 o 
  -1   0  36       40.49       43.08     15.13 o 
   0   0  36     1103.79     1061.46     32.01 o 
   1   0  36      104.34      119.06     26.47 o 
   2   0  36      267.50      226.62     20.16 o 
   3   0  36      379.21      372.66     42.19 o 
   4   0  36        2.23      -26.42     16.11 o 
   5   0  36      339.04      378.12     33.85 o 
  -6   1  36       38.41       52.17     10.87 o 
  -5   1  36       11.93        1.49      9.34 o 
  -4   1  36        1.70       11.14      8.45 o 
  -3   1  36       22.66       26.15      8.51 o 
  -2   1  36       14.62       -9.76     10.41 o 
  -1   1  36       73.06      102.64     10.49 o 
   0   1  36        8.38       -6.93     10.00 o 
   1   1  36       29.39       33.13     11.02 o 
   2   1  36        0.37        6.69     10.92 o 
   3   1  36       29.38       25.44     11.87 o 
   4   1  36        1.66      -21.10     11.80 o 
   5   1  36       25.55       18.13     13.72 o 
  -5   2  36      313.08      326.01     11.49 o 
  -4   2  36       97.72       98.37     10.14 o 
  -3   2  36      311.38      316.24     15.42 o 
  -2   2  36      397.78      409.77     19.84 o 
  -1   2  36        1.06        6.36     12.36 o 
   0   2  36      312.98      352.11     18.82 o 
   1   2  36      267.55      281.54     17.41 o 
   2   2  36      268.22      292.54     20.63 o 
   3   2  36      201.23      199.92     15.15 o 
   4   2  36      119.58      152.41     14.82 o 
  -4   3  36       53.48       67.12     12.43 o 
  -3   3  36      121.95      139.73     16.84 o 
  -2   3  36       72.06       64.90     14.60 o 
  -1   3  36      293.56      320.15     18.90 o 
   0   3  36        0.02       18.32     13.41 o 
   1   3  36      127.99      125.03     15.99 o 
   2   3  36       37.30       34.77     15.03 o 
   3   3  36       44.26       57.09     14.92 o 
  -3   4  36       42.05       39.41     15.05 o 
  -2   4  36      250.22      319.90     24.54 o 
  -1   4  36       17.48        6.30     18.32 o 
   0   4  36       68.02       61.95     15.26 o 
   1   4  36       25.91       14.77     17.51 o 
   2   4  36        9.49       12.79     17.28 o 
  -5   1  37       62.34       68.54     12.43 o 
  -4   1  37      560.29      581.18     15.00 o 
  -3   1  37      432.64      455.21     18.11 o 
  -2   1  37       81.57       80.21     12.33 o 
  -1   1  37      534.12      550.30     17.94 o 
   0   1  37      114.69      108.83     12.11 o 
   1   1  37      571.56      553.86     18.24 o 
   2   1  37      141.93      141.03     15.30 o 
   3   1  37       24.07       26.09     12.21 o 
   4   1  37      199.81      178.53     15.03 o 
  -5   2  37       94.91      106.55      9.10 o 
  -4   2  37        8.78        1.81      7.93 o 
  -3   2  37       13.61       19.48     11.13 o 
  -2   2  37       84.85       93.04     14.54 o 
  -1   2  37       10.27       -3.05     12.53 o 
   0   2  37       65.97       64.03     20.67 o 
   1   2  37       21.04        9.86     11.34 o 
   2   2  37        5.19        0.97     11.52 o 
   3   2  37       59.60       67.65     14.60 o 
   4   2  37        0.88        7.02     12.65 o 
  -4   3  37      129.39      140.43     13.80 o 
  -3   3  37      148.03      144.63     17.10 o 
  -2   3  37       13.09       -2.41     13.66 o 
  -1   3  37       88.13       93.50     23.24 o 
   0   3  37       56.49       64.07     14.64 o 
   1   3  37      135.53      152.45     18.14 o 
   2   3  37      133.39      166.10     17.33 o 
   3   3  37       47.10       37.21     13.10 o 
  -2   4  37      253.58      240.43     18.83 o 
  -1   4  37       16.28       15.34     14.91 o 
   0   4  37      124.65      130.85     17.00 o 
  -5   0  38      788.14      803.99     71.67 o 
  -4   0  38       22.18       27.97     13.15 o 
  -3   0  38        5.99       -4.97     11.92 o 
  -2   0  38      426.40      416.68     34.40 o 
  -1   0  38      214.23      188.97     18.96 o 
   0   0  38      705.43      690.29     27.52 o 
   1   0  38      314.14      306.51     21.88 o 
   2   0  38       60.43       76.12     17.76 o 
   3   0  38      538.10      520.07     26.62 o 
   4   0  38        7.41       -6.62     17.78 o 
  -5   1  38        3.76       -5.34     11.49 o 
  -4   1  38        2.48       11.26      8.79 o 
  -3   1  38       10.14       35.49     11.44 o 
  -2   1  38       19.12       25.66     13.02 o 
  -1   1  38       20.22       42.45     11.25 o 
   0   1  38        4.60       -7.08     10.55 o 
   1   1  38       53.08       74.74     12.10 o 
   2   1  38        5.65        1.96     11.32 o 
   3   1  38        0.09      -25.67     13.08 o 
   4   1  38       33.59       27.13     12.98 o 
  -4   2  38      151.22      151.43      9.79 o 
  -3   2  38       28.98       18.22     13.86 o 
  -2   2  38      479.74      478.01     21.26 o 
  -1   2  38       11.59        5.67     12.96 o 
   0   2  38      343.96      374.81     19.67 o 
   1   2  38       83.06       85.17     13.06 o 
   2   2  38       13.94       19.12     12.14 o 
   3   2  38      534.02      552.23     19.58 o 
  -3   3  38       58.15       38.50     15.12 o 
  -2   3  38       16.46        7.63     14.05 o 
  -1   3  38       25.11       10.45     13.73 o 
   0   3  38       69.89       96.67     18.79 o 
   1   3  38       95.16       52.68     18.56 o 
   2   3  38      179.21      180.13     17.48 o 
  -5   1  39      128.80      128.09     12.70 o 
  -4   1  39       64.02       66.09      9.70 o 
  -3   1  39      470.08      458.39     23.45 o 
  -2   1  39        3.01       10.42     11.74 o 
  -1   1  39      512.86      480.23     20.86 o 
   0   1  39      209.81      225.45     15.36 o 
   1   1  39      235.78      226.80     14.69 o 
   2   1  39      260.47      302.55     19.21 o 
   3   1  39        7.58       -2.38     12.25 o 
  -4   2  39        9.04       22.16     11.68 o 
  -3   2  39       22.84       37.59     14.68 o 
  -2   2  39       80.25      112.08     24.34 o 
  -1   2  39        1.44      -19.08     15.47 o 
   0   2  39      163.76      161.96     16.43 o 
   1   2  39       94.27      103.12     13.40 o 
   2   2  39       46.90       59.34     13.07 o 
   3   2  39       52.83       40.97     13.26 o 
  -3   3  39      193.47      190.68     30.01 o 
  -2   3  39       20.30       15.90     14.49 o 
  -1   3  39      172.59      187.51     23.74 o 
   0   3  39      136.94      129.65     19.92 o 
   1   3  39       40.47       -8.83     17.23 o 
  -4   0  40      256.04      257.49     20.24 o 
  -3   0  40       33.49       37.76     17.60 o 
  -2   0  40      397.97      414.15     38.91 o 
  -1   0  40       82.33       84.57     17.46 o 
   0   0  40      141.21      161.34     19.07 o 
   1   0  40      354.44      324.14     30.35 o 
   2   0  40        0.10      -28.88     15.95 o 
   3   0  40      257.64      264.74     33.35 o 
  -4   1  40       93.20       90.17     11.70 o 
  -3   1  40        0.92       13.81     13.68 o 
  -2   1  40        0.32        4.70     13.20 o 
  -1   1  40       11.46       38.67     13.87 o 
   0   1  40       98.72       87.66     12.55 o 
   1   1  40       17.80       13.46     11.53 o 
   2   1  40        6.91       13.96     12.06 o 
   3   1  40        7.50       -2.84     12.50 o 
  -3   2  40       12.03        2.80     14.19 o 
  -2   2  40      415.13      402.41     24.68 o 
  -1   2  40      126.28      152.67     19.75 o 
   0   2  40      149.90      123.64     15.97 o 
   1   2  40      271.75      257.08     24.38 o 
   2   2  40       15.14       -4.61     14.98 o 
  -1   3  40       63.17       60.67     14.94 o 
   0   3  40       60.35       49.95     22.37 o 
  -3   1  41      312.85      358.12     23.31 o 
  -2   1  41      101.96      109.41     19.79 o 
  -1   1  41      235.11      200.12     34.17 o 
   0   1  41      305.30      306.70     31.23 o 
   1   1  41       10.30       19.49     11.83 o 
   2   1  41      320.33      317.44     24.74 o 
  -2   2  41       86.30       62.83     14.88 o 
  -1   2  41       82.73       67.38     18.49 o 
   0   2  41       20.97        0.86     13.65 o 
   1   2  41       69.85       46.73     15.18 o 
  -3   0  42        1.33      -14.87     24.55 o 
  -2   0  42      344.10      337.42     22.84 o 
  -1   0  42       96.36      115.70     19.01 o 
   0   0  42       23.40       13.28     16.46 o 
   1   0  42      478.72      472.99     44.45 o 
   2   0  42        5.73       11.27     22.41 o 
  -2   1  42        1.62       12.66     16.73 o 
  -1   1  42        5.44        1.67     13.31 o 
   0   1  42        7.00        1.36     11.62 o 
   1   1  42        1.12        9.12     12.70 o 
  -1   1  43       61.42       56.59     16.76 o 
                                                 
